# Supplementary material for: (1S*,4′S*,5R*)-1-Isobutyl-5-meth­oxy-2′,3-dimethyl-4,6-dioxa-2-aza­spiro­[bicyclo­[3.2.0]hept-2-ene-7,4′-isoquinoline]-1′,3′(2′H,4′H)-dione
Source: Acta Crystallogr Sect E Struct Rep Online. 2011 Apr 29;67(Pt 5):o1273–4. doi: 10.1107/S1600536811015327 (PMC3089195; doi:10.1107/S1600536811015327)
Supplement: Supplementary file 2 [file e-67-o1273-Isup2.hkl]

# 
# h,k,l, Fc-squared, Fo-squared, sigma(Fo-squared) and status flag 
# 
data_I
_shelx_title ' hcm7m in P2(1)/c  (100K)' 
_shelx_refln_list_code          4 
_shelx_F_calc_maximum      188.29 
_exptl_crystal_F_000       760.00 
_reflns_d_resolution_high  0.7108 
 
loop_ 
 _symmetry_equiv_pos_as_xyz 
 'x, y, z' 
 '-x, y+1/2, -z+1/2' 
 '-x, -y, -z' 
 'x, -y-1/2, z-1/2' 
 
_cell_length_a     8.0488 
_cell_length_b    13.6065 
_cell_length_c    16.7880 
_cell_angle_alpha  90.000 
_cell_angle_beta  106.298 
_cell_angle_gamma  90.000 
 
_shelx_F_squared_multiplier     1.000 
 
loop_ 
 _refln_index_h 
 _refln_index_k 
 _refln_index_l 
 _refln_F_squared_calc 
 _refln_F_squared_meas 
 _refln_F_squared_sigma 
 _refln_observed_status 
   1   0   0     4296.85     4184.73     44.62 o 
   2   0   0      132.45      196.95     11.80 o 
   3   0   0       18.42       32.76      1.09 o 
   4   0   0      546.87      575.32      5.91 o 
   5   0   0      963.74     1008.87      9.59 o 
   6   0   0      860.20      860.72      9.78 o 
   7   0   0      194.87      210.47      3.70 o 
   8   0   0        8.88        7.31      1.29 o 
   9   0   0        1.55        2.49      1.61 o 
  10   0   0      563.43      616.77     17.96 o 
   1   1   0     5924.76     5749.49     64.33 o 
   2   1   0     1069.74     1150.58     10.10 o 
   3   1   0      176.54      173.27      2.17 o 
   4   1   0       76.86       62.88      1.07 o 
   5   1   0      366.22      366.84      3.23 o 
   6   1   0      959.85      951.53      7.11 o 
   7   1   0      620.70      610.67      6.05 o 
   8   1   0      219.84      207.47      4.11 o 
   9   1   0       64.10       77.53      3.26 o 
  10   1   0       31.00       27.47      3.76 o 
   1   2   0       21.60       23.33      0.87 o 
   2   2   0     1336.79     1367.51     17.22 o 
   3   2   0     4919.59     5079.23     41.51 o 
   4   2   0      130.78      149.95      1.90 o 
   5   2   0       26.23       39.82      1.33 o 
   6   2   0      151.32      154.46      2.82 o 
   7   2   0     1529.42     1441.69     13.02 o 
   8   2   0       22.99       17.97      1.39 o 
   9   2   0       51.40       53.13      2.45 o 
  10   2   0        7.99        4.08      1.59 o 
   1   3   0      117.29       96.98      4.95 o 
   2   3   0       48.98       42.62      1.08 o 
   3   3   0     3698.27     3856.32     26.38 o 
   4   3   0        2.27       10.60      0.64 o 
   5   3   0      139.04      123.26      1.87 o 
   6   3   0      107.68      109.54      2.02 o 
   7   3   0      146.01      120.86      2.45 o 
   8   3   0       65.19       58.14      2.19 o 
   9   3   0        9.77       10.50      1.27 o 
  10   3   0       25.30       25.69      2.17 o 
   0   4   0        0.25        2.99      0.64 o 
   1   4   0       80.58       69.23      1.57 o 
   2   4   0      884.00      918.14     11.83 o 
   3   4   0       64.40       78.88      1.31 o 
   4   4   0     2227.93     2391.91     15.88 o 
   5   4   0      112.59      116.27      1.81 o 
   6   4   0      500.21      503.32      5.25 o 
   7   4   0      684.66      636.15      6.48 o 
   8   4   0       13.19        9.81      1.16 o 
   9   4   0        1.13        0.76      0.87 o 
  10   4   0        3.85        4.46      1.54 o 
   1   5   0     1902.21     1987.15     39.28 o 
   2   5   0        1.08       -0.92      0.46 o 
   3   5   0       54.15       25.32      0.83 o 
   4   5   0     1418.37     1465.10     12.15 o 
   5   5   0       14.71       19.26      1.06 o 
   6   5   0       57.08       59.68      1.56 o 
   7   5   0      375.79      310.40      4.36 o 
   8   5   0      227.48      220.16      4.09 o 
   9   5   0        2.81        5.82      1.89 o 
  10   5   0       12.84       12.04      1.73 o 
   0   6   0     2707.32     2845.64     40.94 o 
   1   6   0     1254.99     1390.44     14.40 o 
   2   6   0      185.30      156.77      2.67 o 
   3   6   0     1272.58     1334.00     10.26 o 
   4   6   0        1.36        5.17      0.70 o 
   5   6   0      159.26      144.40      2.33 o 
   6   6   0       78.47       74.49      2.42 o 
   7   6   0       16.93       18.94      1.43 o 
   8   6   0        8.94       11.21      1.45 o 
   9   6   0       40.36       50.61      4.36 o 
  10   6   0        0.07       -0.97      1.49 o 
   1   7   0      339.95      408.46      6.08 o 
   2   7   0       70.99       61.94      1.49 o 
   3   7   0        6.26        5.52      0.62 o 
   4   7   0        6.48        9.17      0.76 o 
   5   7   0        3.91       -0.26      0.69 o 
   6   7   0       68.10       74.85      2.34 o 
   7   7   0      200.78      169.29      3.39 o 
   8   7   0        7.83        9.21      1.40 o 
   9   7   0       92.79       97.46      3.68 o 
  10   7   0       55.95       63.15      4.03 o 
   0   8   0     2138.57     2331.34     51.93 o 
   1   8   0       13.03       14.51      0.94 o 
   2   8   0      272.29      251.03      4.45 o 
   3   8   0      169.80      177.41      3.04 o 
   4   8   0     2591.40     2498.38     18.54 o 
   5   8   0      399.06      397.65      4.63 o 
   6   8   0      303.89      252.94      4.35 o 
   7   8   0      105.29      109.09      3.22 o 
   8   8   0      245.47      241.17      4.80 o 
   9   8   0       60.72       69.11      3.24 o 
   1   9   0     2245.69     2302.80     47.78 o 
   2   9   0       18.08       11.85      1.62 o 
   3   9   0       43.14       49.89      2.10 o 
   4   9   0      268.41      282.82      3.86 o 
   5   9   0       36.65       45.64      1.83 o 
   6   9   0      327.52      324.10      5.11 o 
   7   9   0        0.00        0.11      1.09 o 
   8   9   0       17.22       17.84      2.95 o 
   9   9   0       20.72       20.22      3.16 o 
   0  10   0        9.32        7.17      3.01 o 
   1  10   0      462.43      458.50      8.49 o 
   2  10   0      259.00      304.80      7.45 o 
   3  10   0       20.11       16.56      1.53 o 
   4  10   0     1584.70     1513.83     14.07 o 
   5  10   0        0.37        0.28      0.83 o 
   6  10   0      414.03      368.54      5.62 o 
   7  10   0       10.25       14.20      1.56 o 
   8  10   0       88.10       81.92      3.53 o 
   9  10   0        3.16        1.80      3.07 o 
   1  11   0       21.42       12.48      1.77 o 
   2  11   0      389.55      398.04     13.62 o 
   3  11   0        0.76       -0.11      1.29 o 
   4  11   0       44.33       39.29      1.85 o 
   5  11   0        1.30        1.99      1.01 o 
   6  11   0      129.85      123.48      4.05 o 
   7  11   0       50.47       57.06      4.18 o 
   8  11   0      199.25      221.95      5.63 o 
   0  12   0       13.96       11.80      1.36 o 
   1  12   0      190.37      206.46      5.53 o 
   2  12   0     2266.67     1996.51     26.08 o 
   3  12   0     1049.77      978.33     13.79 o 
   4  12   0       28.52       32.33      1.76 o 
   5  12   0       21.19       23.82      1.73 o 
   6  12   0      216.15      211.56      4.91 o 
   7  12   0       25.03       27.22      2.41 o 
   8  12   0      210.83      221.08      8.21 o 
   1  13   0      148.69      148.44     13.45 o 
   2  13   0        4.65        7.99      1.79 o 
   3  13   0       48.83       50.42      3.07 o 
   4  13   0        3.15        5.50      1.44 o 
   5  13   0      537.13      549.46      7.32 o 
   6  13   0       39.00       41.59      3.26 o 
   7  13   0       92.98      101.25      3.89 o 
   0  14   0      214.79      184.76      5.47 o 
   1  14   0       24.56       21.52      2.30 o 
   2  14   0      123.60      106.77      4.38 o 
   3  14   0       71.09       75.73      3.56 o 
   4  14   0       74.65       74.21      3.05 o 
   5  14   0      268.17      281.74      5.82 o 
   6  14   0      118.57      123.02      4.18 o 
   7  14   0        0.21       -0.11      2.67 o 
   1  15   0       28.28       29.31      2.75 o 
   2  15   0       36.04       31.87      2.97 o 
   3  15   0       19.80       19.63      2.70 o 
   4  15   0       13.69       13.57      2.70 o 
   5  15   0        7.35        8.47      1.64 o 
   6  15   0       16.62       13.18      2.80 o 
   0  16   0       80.58       98.02      9.47 o 
   1  16   0       13.50       14.85      3.06 o 
   2  16   0       36.49       38.43      4.88 o 
   3  16   0        1.20        3.59      2.07 o 
   4  16   0        1.55        2.92      2.33 o 
   5  16   0       55.71       71.44      4.16 o 
   1  17   0       62.37       65.27      4.21 o 
   2  17   0        5.31        3.08      2.07 o 
   3  17   0       86.84       97.02      5.26 o 
   4  17   0       53.33       54.68      9.40 o 
   0  18   0      132.17      161.37      9.18 o 
   1  18   0      165.29      173.32      6.31 o 
   2  18   0      211.00      227.52      7.43 o 
   3  18   0        1.19       -1.91      3.47 o 
   1  19   0       10.11       11.53      4.56 o 
 -10   1   1        1.67       -1.76      1.19 o 
  -9   1   1      311.83      314.15      5.82 o 
  -8   1   1        3.45        2.31      0.78 o 
  -7   1   1      231.00      216.65      3.14 o 
  -6   1   1       87.20       77.56      1.49 o 
  -5   1   1      241.04      222.44      2.32 o 
  -4   1   1      865.05      926.70      6.20 o 
  -3   1   1       98.58      103.85      1.21 o 
  -2   1   1       12.87       18.45      0.65 o 
  -1   1   1      400.34      385.78      2.71 o 
   1   1   1      622.01      615.83      8.44 o 
   2   1   1     3776.36     3671.82     36.68 o 
   3   1   1       11.81        8.40      0.52 o 
   4   1   1      974.04      967.94      7.51 o 
   5   1   1       32.06       38.78      1.05 o 
   6   1   1       14.44       14.22      0.95 o 
   7   1   1       14.32       15.57      1.11 o 
   8   1   1      359.50      366.82      5.40 o 
   9   1   1       31.40       33.82      2.39 o 
  10   1   1       41.24       51.37      8.29 o 
 -10   2   1        0.34       -0.02      1.03 o 
  -9   2   1       19.74       25.47      1.65 o 
  -8   2   1       50.02       57.91      2.74 o 
  -7   2   1      106.48      111.26      2.62 o 
  -6   2   1      137.74      132.39      2.25 o 
  -5   2   1      337.98      342.05      2.92 o 
  -4   2   1      586.57      612.38      4.98 o 
  -3   2   1      381.72      374.92      3.03 o 
  -2   2   1     1216.45     1207.00     10.00 o 
  -1   2   1       58.83       65.83      0.91 o 
   0   2   1      622.42      643.24      5.39 o 
   1   2   1    10957.54    10005.31    181.99 o 
   2   2   1     1201.14     1222.42      9.12 o 
   3   2   1      239.78      172.91      2.60 o 
   4   2   1       41.20       59.03      1.37 o 
   5   2   1      149.36      143.41      2.34 o 
   6   2   1     2134.70     1989.07     18.67 o 
   7   2   1      386.35      400.77      4.81 o 
   8   2   1      262.93      275.21      4.03 o 
   9   2   1      125.34      133.72      3.62 o 
  10   2   1        0.06       -0.16      1.29 o 
 -10   3   1        0.00        0.31      1.09 o 
  -9   3   1       64.21       62.74      2.27 o 
  -8   3   1      374.40      336.79      5.23 o 
  -7   3   1      333.43      339.09      6.14 o 
  -6   3   1      679.06      644.60      5.84 o 
  -5   3   1      550.47      475.90      4.50 o 
  -4   3   1      960.04     1011.88      7.70 o 
  -3   3   1     3231.55     3458.35     29.77 o 
  -2   3   1       84.35      107.47      1.55 o 
  -1   3   1    10379.72    10020.90    197.68 o 
   0   3   1     1168.04     1165.11     12.54 o 
   1   3   1     3182.64     3296.09     59.34 o 
   2   3   1      747.11      842.74      8.93 o 
   3   3   1      379.54      456.33      5.14 o 
   4   3   1      477.62      514.31      6.19 o 
   5   3   1      187.49      173.37      2.35 o 
   6   3   1        9.34        5.32      0.74 o 
   7   3   1      211.05      199.12      3.39 o 
   8   3   1       92.64       81.09      2.22 o 
   9   3   1        0.14       -0.28      0.84 o 
  10   3   1       40.95       36.78      2.55 o 
 -10   4   1       18.39       17.78      2.00 o 
  -9   4   1       41.29       40.14      2.66 o 
  -8   4   1       18.12       14.67      1.35 o 
  -7   4   1       94.47       73.07      1.95 o 
  -6   4   1        1.08        6.55      0.78 o 
  -5   4   1      164.11      162.72      2.28 o 
  -4   4   1       43.10       54.57      1.13 o 
  -3   4   1      658.41      698.46      6.19 o 
  -2   4   1      100.93       98.52      1.46 o 
  -1   4   1      778.14      818.53     12.09 o 
   0   4   1     1530.51     1620.51     36.12 o 
   1   4   1     1488.72     1518.15     28.33 o 
   2   4   1     3621.40     3677.39     40.52 o 
   3   4   1     3152.87     3353.10     36.67 o 
   4   4   1       93.84       80.36      1.64 o 
   5   4   1      287.45      305.63      3.21 o 
   6   4   1      903.16      822.53      7.84 o 
   7   4   1      994.71      896.50      8.38 o 
   8   4   1      109.61       96.24      3.67 o 
   9   4   1      108.14      111.44      6.13 o 
  10   4   1        5.17        8.19      1.44 o 
 -10   5   1       38.24       37.76      2.51 o 
  -9   5   1      254.80      252.60      7.57 o 
  -8   5   1       37.48       29.73      1.64 o 
  -7   5   1       27.91       22.16      1.24 o 
  -6   5   1       47.87       34.79      1.97 o 
  -5   5   1      363.38      385.12      4.41 o 
  -4   5   1       15.81       11.31      0.73 o 
  -3   5   1      275.54      300.52      3.29 o 
  -2   5   1     3603.80     3857.27     31.08 o 
  -1   5   1      812.06      840.94     16.70 o 
   0   5   1       42.44       41.25      2.07 o 
   1   5   1     5387.10     5557.96     75.58 o 
   2   5   1      453.18      476.66      5.45 o 
   3   5   1      438.87      503.26      6.37 o 
   4   5   1      375.29      338.21      3.27 o 
   5   5   1       17.73       15.63      0.86 o 
   6   5   1       89.04      105.95      2.03 o 
   7   5   1       58.75       70.46      1.92 o 
   8   5   1      111.68      112.89      2.94 o 
   9   5   1        1.03        4.38      1.05 o 
  10   5   1       62.53       61.27      6.85 o 
 -10   6   1       59.48       55.66      5.05 o 
  -9   6   1      142.69      152.25      4.34 o 
  -8   6   1      165.96      152.64      3.66 o 
  -7   6   1        9.34       12.18      1.26 o 
  -6   6   1       16.82       22.14      1.49 o 
  -5   6   1        0.36       -0.35      0.62 o 
  -4   6   1      525.43      517.85      5.90 o 
  -3   6   1        0.32        0.63      0.41 o 
  -2   6   1      418.39      461.93      8.06 o 
  -1   6   1      668.12      708.72     18.60 o 
   0   6   1       86.12       97.80      5.34 o 
   1   6   1       95.25      124.80      2.35 o 
   2   6   1       15.00        9.39      0.70 o 
   3   6   1     1487.18     1632.88     13.53 o 
   4   6   1       59.96       61.35      1.40 o 
   5   6   1      100.15       89.86      2.12 o 
   6   6   1        2.12        3.15      0.82 o 
   7   6   1        1.26       -0.15      1.13 o 
   8   6   1       85.44       96.37      3.25 o 
   9   6   1        0.23       -1.52      1.20 o 
  10   6   1      207.10      236.20      7.42 o 
 -10   7   1        0.00        1.27      1.79 o 
  -9   7   1       54.35       63.05      4.48 o 
  -8   7   1        0.99        0.61      0.97 o 
  -7   7   1      392.81      352.76      5.09 o 
  -6   7   1       43.33       31.43      1.81 o 
  -5   7   1        2.47        1.71      0.73 o 
  -4   7   1      259.62      279.50      3.73 o 
  -3   7   1      101.97      124.93      1.79 o 
  -2   7   1       68.59       78.70      2.44 o 
  -1   7   1     3882.93     4252.64     88.11 o 
   0   7   1       96.45       94.15      4.11 o 
   1   7   1        2.55        0.95      1.28 o 
   2   7   1      255.60      271.76      3.21 o 
   3   7   1       14.60       19.09      0.96 o 
   4   7   1      148.03      132.81      2.16 o 
   5   7   1        0.20       -0.10      0.85 o 
   6   7   1       15.65       16.47      1.41 o 
   7   7   1      294.13      278.66      5.63 o 
   8   7   1      180.88      177.66      4.43 o 
   9   7   1       94.61       94.84      3.61 o 
  -9   8   1        3.30        2.39      1.40 o 
  -8   8   1      131.48      115.85      4.69 o 
  -7   8   1       22.56       18.05      1.47 o 
  -6   8   1        1.67        2.69      0.98 o 
  -5   8   1        0.42        2.16      0.91 o 
  -4   8   1      988.21      943.40      8.10 o 
  -3   8   1      429.07      444.82      5.67 o 
  -2   8   1        0.00        0.90      0.86 o 
  -1   8   1      142.43      112.83      6.49 o 
   0   8   1       11.67       11.83      2.08 o 
   1   8   1      678.91      718.11     11.05 o 
   2   8   1        9.06        6.24      0.55 o 
   3   8   1      883.66      846.88      8.63 o 
   4   8   1      356.90      342.03      6.43 o 
   5   8   1      880.83      912.15      8.79 o 
   6   8   1      143.38      151.83      3.66 o 
   7   8   1      146.09      131.11      5.41 o 
   8   8   1       25.44       17.47      2.01 o 
   9   8   1       83.93       87.06      3.55 o 
  -9   9   1      186.52      195.63      5.12 o 
  -8   9   1       10.48       11.15      1.42 o 
  -7   9   1        4.62        4.52      1.82 o 
  -6   9   1       68.90       51.39      2.24 o 
  -5   9   1     1136.75     1005.43      9.77 o 
  -4   9   1     2679.19     2574.69     20.21 o 
  -3   9   1       35.69       35.54      1.57 o 
  -2   9   1      293.61      282.33      6.03 o 
  -1   9   1        6.10       13.12      4.14 o 
   0   9   1      788.26      862.08     13.45 o 
   1   9   1       64.84       66.98      2.32 o 
   2   9   1       72.29       75.41      2.21 o 
   3   9   1      128.78      129.34      2.31 o 
   4   9   1      698.65      690.66      8.20 o 
   5   9   1        3.29        3.45      0.87 o 
   6   9   1      161.11      133.70      3.17 o 
   7   9   1      179.01      182.21      4.17 o 
   8   9   1       29.61       31.98      2.55 o 
   9   9   1       66.36       82.45      6.95 o 
  -9  10   1        0.00        0.37      1.67 o 
  -8  10   1        0.48       -0.44      1.41 o 
  -7  10   1       14.73       18.08      1.71 o 
  -6  10   1        2.50        4.37      1.63 o 
  -5  10   1        3.28        4.32      1.10 o 
  -4  10   1      908.11      862.05      9.01 o 
  -3  10   1       75.37       66.88      2.20 o 
  -2  10   1     1978.41     1858.54     23.58 o 
  -1  10   1      147.12      171.91      6.59 o 
   0  10   1      105.41       92.97      3.73 o 
   1  10   1      141.19      139.02      4.78 o 
   2  10   1        1.77        3.42      1.27 o 
   3  10   1      598.32      576.01      7.05 o 
   4  10   1      713.78      693.92     11.69 o 
   5  10   1      620.14      564.97      6.95 o 
   6  10   1        9.01       12.86      1.44 o 
   7  10   1       71.87       67.22      2.68 o 
   8  10   1       11.26       15.09      2.67 o 
   9  10   1       20.09       19.83      3.71 o 
  -9  11   1       35.06       34.11      4.23 o 
  -8  11   1        8.14        8.73      1.88 o 
  -7  11   1      140.99      134.49      4.55 o 
  -6  11   1      106.26      105.86      3.21 o 
  -5  11   1      217.24      196.61      3.79 o 
  -4  11   1      135.25      133.04      2.93 o 
  -3  11   1     1298.47     1267.95     13.55 o 
  -2  11   1      290.16      287.31      5.96 o 
  -1  11   1      310.89      317.61      8.42 o 
   0  11   1        1.66        2.70      1.71 o 
   1  11   1      260.53      258.68      6.13 o 
   2  11   1        0.44        1.34      1.27 o 
   3  11   1      275.09      254.39      4.75 o 
   4  11   1      700.97      682.58      9.17 o 
   5  11   1       88.04       83.58      3.42 o 
   6  11   1       20.47       27.98      1.90 o 
   7  11   1      100.60       97.62      4.11 o 
   8  11   1        3.54        0.81      1.54 o 
  -8  12   1        4.97        3.02      2.38 o 
  -7  12   1        1.03       -0.49      1.36 o 
  -6  12   1        8.83        7.57      1.59 o 
  -5  12   1        0.21       -0.04      1.03 o 
  -4  12   1      859.33      844.57     10.49 o 
  -3  12   1      398.51      409.61      6.08 o 
  -2  12   1      371.69      394.04      7.01 o 
  -1  12   1       13.48       14.41      1.16 o 
   0  12   1      240.94      233.11      5.34 o 
   1  12   1        7.58        1.20      1.41 o 
   2  12   1       15.57       20.77      2.36 o 
   3  12   1      233.55      207.99      5.29 o 
   4  12   1       14.43       17.76      1.81 o 
   5  12   1       60.84       58.15      2.51 o 
   6  12   1       65.16       63.05      3.03 o 
   7  12   1       75.30       72.66      3.35 o 
   8  12   1       16.92       19.45      3.69 o 
  -8  13   1        0.96       -0.74      2.72 o 
  -7  13   1       25.35       23.03      2.55 o 
  -6  13   1        0.01       -1.24      1.23 o 
  -5  13   1       26.31       21.51      1.87 o 
  -4  13   1       36.99       38.13      2.27 o 
  -3  13   1       52.24       49.01      2.32 o 
  -2  13   1        4.22        0.15      1.06 o 
  -1  13   1        9.95       16.87      1.40 o 
   0  13   1      226.02      212.68      5.38 o 
   1  13   1      195.41      197.74      5.43 o 
   2  13   1       21.33       26.86      2.64 o 
   3  13   1        1.43        0.10      1.22 o 
   4  13   1      239.73      236.32      5.12 o 
   5  13   1        1.80        0.78      1.11 o 
   6  13   1      216.14      213.74      5.86 o 
   7  13   1        6.35        3.46      1.68 o 
  -7  14   1        1.33        6.29      2.90 o 
  -6  14   1       10.36       10.99      1.90 o 
  -5  14   1        0.69        0.15      1.40 o 
  -4  14   1       84.83       87.28      3.29 o 
  -3  14   1      114.28      122.77      3.41 o 
  -2  14   1       38.30       44.25      3.09 o 
  -1  14   1      553.92      495.34     13.54 o 
   0  14   1       11.51       18.16      2.20 o 
   1  14   1       13.92       12.78      2.15 o 
   2  14   1        0.16       -0.57      1.56 o 
   3  14   1      117.91      116.02      4.35 o 
   4  14   1        0.78        1.42      1.50 o 
   5  14   1       13.49       10.72      2.37 o 
   6  14   1       73.05       83.54      3.54 o 
   7  14   1      297.91      319.89     11.83 o 
  -6  15   1       83.39       80.54      7.56 o 
  -5  15   1      270.85      310.72      6.65 o 
  -4  15   1        2.29       -1.19      1.33 o 
  -3  15   1       82.09       79.78      3.22 o 
  -2  15   1      111.43      115.68      3.52 o 
  -1  15   1      379.21      362.66      9.04 o 
   0  15   1      195.99      187.18      5.61 o 
   1  15   1       12.61       17.14      4.28 o 
   2  15   1      234.61      211.38      6.32 o 
   3  15   1      196.47      193.40      6.33 o 
   4  15   1      182.50      190.09      6.52 o 
   5  15   1       54.36       57.63      4.09 o 
   6  15   1       49.69       55.50      5.42 o 
  -6  16   1       47.82       44.73      4.96 o 
  -5  16   1       81.54       96.71      4.77 o 
  -4  16   1        7.48        6.25      1.86 o 
  -3  16   1      114.90      115.61      3.87 o 
  -2  16   1       18.81       20.87      2.04 o 
  -1  16   1        0.71        4.94      1.56 o 
   0  16   1       18.78       17.50      2.54 o 
   1  16   1       36.40       35.47      8.95 o 
   2  16   1       62.02       60.17      4.09 o 
   3  16   1      236.35      248.23     11.48 o 
   4  16   1        0.33       -0.26      2.11 o 
   5  16   1      353.65      387.54     11.68 o 
  -5  17   1        8.87       10.23      4.59 o 
  -4  17   1      107.60      101.97      4.80 o 
  -3  17   1       13.03       11.61      2.03 o 
  -2  17   1       10.45       15.36      2.26 o 
  -1  17   1       24.77       28.52      2.40 o 
   0  17   1       20.90       22.99      2.99 o 
   1  17   1       92.67       92.30      5.36 o 
   2  17   1       74.61       85.45      4.76 o 
   3  17   1       37.01       37.66      3.88 o 
   4  17   1      328.72      337.07     12.81 o 
  -3  18   1      105.61      108.53      5.09 o 
  -2  18   1       74.95       89.72      4.30 o 
  -1  18   1       33.14       41.84      3.52 o 
   0  18   1        1.70        2.24      2.17 o 
   1  18   1        0.02       -0.94      1.91 o 
   2  18   1       25.20       27.63      6.01 o 
   3  18   1       36.50       42.68      5.86 o 
  -1  19   1        9.44        4.40      3.66 o 
   0  19   1        7.02        2.28      3.21 o 
   1  19   1      419.80      452.06     15.63 o 
 -11   0   2       24.75       28.08      4.26 o 
 -10   0   2      385.20      434.40     14.10 o 
  -9   0   2      231.63      244.14      9.42 o 
  -8   0   2      100.76       97.91      2.83 o 
  -7   0   2      548.28      549.20      6.83 o 
  -6   0   2     2154.88     2103.49     17.45 o 
  -5   0   2        0.44        0.65      0.66 o 
  -4   0   2     2744.05     2950.87     24.71 o 
  -3   0   2      252.37      260.53      2.89 o 
  -2   0   2      923.49      868.28     10.84 o 
  -1   0   2      983.12      995.91     10.51 o 
   0   0   2       53.28       53.69      1.50 o 
   1   0   2     2065.93     2040.75     21.35 o 
   2   0   2      515.89      594.28      8.51 o 
   3   0   2     1547.49     1531.46     13.21 o 
   4   0   2      298.29      296.27      4.77 o 
   5   0   2      537.34      520.41      8.95 o 
   6   0   2      891.26      827.30     11.54 o 
   7   0   2      192.15      169.24      4.44 o 
   8   0   2      880.25      836.73     13.86 o 
   9   0   2        9.81        1.16      2.63 o 
  10   0   2       16.74       14.19      3.27 o 
 -11   1   2       51.30       55.06      3.81 o 
 -10   1   2        4.24        4.14      1.60 o 
  -9   1   2       30.41       31.82      2.34 o 
  -8   1   2       38.47       41.23      1.77 o 
  -7   1   2       89.98       83.49      1.76 o 
  -6   1   2      492.74      488.05      3.99 o 
  -5   1   2     1080.68     1153.61      8.86 o 
  -4   1   2      113.91      124.46      2.03 o 
  -3   1   2      157.85      166.44      1.60 o 
  -2   1   2     5526.23     5331.88     34.80 o 
  -1   1   2    15062.60    14845.90    119.19 o 
   0   1   2    18016.81    15918.67    323.11 o 
   1   1   2     9626.95     9356.09    110.91 o 
   2   1   2      424.49      419.32      3.79 o 
   3   1   2     1042.32     1197.69      8.57 o 
   4   1   2      270.96      309.57      2.94 o 
   5   1   2        3.98        1.22      0.51 o 
   6   1   2        3.98        1.24      0.57 o 
   7   1   2      929.96      864.29      9.70 o 
   8   1   2       10.44       11.15      1.30 o 
   9   1   2      484.50      517.54      9.45 o 
  10   1   2      288.51      297.31      7.20 o 
 -11   2   2        0.71        0.98      1.45 o 
 -10   2   2        3.46        3.51      1.47 o 
  -9   2   2       34.23       40.10      2.05 o 
  -8   2   2        5.03        3.04      0.93 o 
  -7   2   2      514.58      491.66      5.76 o 
  -6   2   2     1201.80     1169.54      8.62 o 
  -5   2   2       37.85       24.99      0.85 o 
  -4   2   2      486.92      524.89      3.94 o 
  -3   2   2      514.91      514.78      3.70 o 
  -2   2   2       95.63       76.10      1.19 o 
  -1   2   2      414.90      421.34      4.23 o 
   0   2   2      712.54      685.00     13.32 o 
   1   2   2     2189.15     2196.61     40.33 o 
   2   2   2       48.49       41.68      0.85 o 
   3   2   2     3431.02     3648.77     30.21 o 
   4   2   2        0.05        0.74      0.37 o 
   5   2   2      710.83      711.70      6.43 o 
   6   2   2        0.71        0.93      0.62 o 
   7   2   2      180.58      159.38      3.58 o 
   8   2   2      224.38      215.97      4.06 o 
   9   2   2      155.83      152.48      3.90 o 
  10   2   2      220.23      244.17      6.48 o 
 -10   3   2       23.82       24.71      2.28 o 
  -9   3   2        0.77       -0.14      0.80 o 
  -8   3   2       18.00       12.19      1.49 o 
  -7   3   2      647.42      615.74      6.75 o 
  -6   3   2      126.78      116.51      2.21 o 
  -5   3   2      584.30      605.91      4.94 o 
  -4   3   2     1810.97     2041.00     13.33 o 
  -3   3   2     1060.12     1165.81      7.90 o 
  -2   3   2     1242.29     1265.09      9.07 o 
  -1   3   2     1544.94     1598.91     13.42 o 
   0   3   2      539.69      556.10      7.88 o 
   1   3   2      105.05       93.40      3.61 o 
   2   3   2     2440.67     2382.38     22.66 o 
   3   3   2     3627.83     3989.68     45.52 o 
   4   3   2      255.80      271.94      3.17 o 
   5   3   2       35.72       35.46      1.24 o 
   6   3   2      800.01      775.80      7.69 o 
   7   3   2     1155.49     1029.95      9.45 o 
   8   3   2        1.48        2.61      0.85 o 
   9   3   2        0.88        1.16      0.98 o 
  10   3   2       90.37       96.99      3.42 o 
 -10   4   2       15.72       15.24      3.78 o 
  -9   4   2        4.92        5.07      1.13 o 
  -8   4   2       41.82       31.81      1.67 o 
  -7   4   2        6.86       10.02      0.97 o 
  -6   4   2       19.49       26.27      1.22 o 
  -5   4   2      164.99      190.42      2.83 o 
  -4   4   2      309.98      331.90      3.46 o 
  -3   4   2      589.27      591.54      5.40 o 
  -2   4   2        7.82        8.18      0.45 o 
  -1   4   2       62.99       60.07      1.40 o 
   0   4   2       25.25       22.80      1.23 o 
   1   4   2      248.20      262.91      6.76 o 
   2   4   2        3.86        2.97      0.78 o 
   3   4   2       61.99       77.44      1.71 o 
   4   4   2     2469.63     2558.47     18.17 o 
   5   4   2        9.59        5.87      0.68 o 
   6   4   2       59.37       41.31      1.99 o 
   7   4   2       22.34       31.59      1.62 o 
   8   4   2      118.67      121.00      2.70 o 
   9   4   2        8.39        8.83      1.78 o 
  10   4   2      101.84      103.08      3.98 o 
 -10   5   2       23.15       29.36      2.72 o 
  -9   5   2        8.20        7.66      1.68 o 
  -8   5   2       64.60       68.64      2.57 o 
  -7   5   2      424.08      377.47      4.55 o 
  -6   5   2      760.99      659.80      7.16 o 
  -5   5   2      149.49      158.63      2.61 o 
  -4   5   2     1102.78     1147.90      9.17 o 
  -3   5   2     1196.12     1291.05     10.44 o 
  -2   5   2      244.90      202.82      2.47 o 
  -1   5   2      182.74      166.23      2.54 o 
   0   5   2    12484.08    12922.90    228.37 o 
   1   5   2      649.17      723.51     15.14 o 
   2   5   2      112.35      135.31      2.76 o 
   3   5   2     1622.49     1769.00     17.03 o 
   4   5   2      424.81      450.38      4.83 o 
   5   5   2       20.61       12.69      1.08 o 
   6   5   2      203.18      198.85      2.99 o 
   7   5   2       96.94       92.32      2.21 o 
   8   5   2      172.17      175.46      4.19 o 
   9   5   2       13.80       10.67      1.39 o 
  10   5   2      404.68      429.62     10.28 o 
 -10   6   2       55.58       61.52      3.33 o 
  -9   6   2       51.85       43.49      3.13 o 
  -8   6   2       15.85       17.62      1.54 o 
  -7   6   2       52.85       45.43      2.08 o 
  -6   6   2       80.79       74.56      2.39 o 
  -5   6   2       35.70       35.70      1.42 o 
  -4   6   2        6.45        7.87      0.68 o 
  -3   6   2       79.92       67.59      1.61 o 
  -2   6   2       30.74       19.14      0.86 o 
  -1   6   2     3552.64     3765.19     32.28 o 
   0   6   2      114.75      118.61      1.90 o 
   1   6   2       29.91       35.69      2.82 o 
   2   6   2       35.63       22.62      1.10 o 
   3   6   2       10.10       14.99      1.02 o 
   4   6   2       58.29       65.84      1.62 o 
   5   6   2      256.46      245.79      3.42 o 
   6   6   2        9.10        7.75      1.08 o 
   7   6   2      222.32      231.20      3.93 o 
   8   6   2        0.64        0.82      1.11 o 
   9   6   2      276.10      296.85      5.68 o 
  10   6   2       98.76      101.93      5.19 o 
 -10   7   2      540.43      570.20     11.18 o 
  -9   7   2        3.51        2.74      1.76 o 
  -8   7   2        0.01        1.02      0.90 o 
  -7   7   2       73.03       67.08      2.22 o 
  -6   7   2      233.65      231.48      3.58 o 
  -5   7   2      682.12      629.76      6.64 o 
  -4   7   2       58.61       50.30      1.32 o 
  -3   7   2      533.51      492.01      5.67 o 
  -2   7   2      389.49      438.25      6.74 o 
  -1   7   2      148.11      144.13      3.84 o 
   0   7   2       10.42       21.61      1.78 o 
   1   7   2     2487.08     2654.35     22.35 o 
   2   7   2      316.71      311.27      4.07 o 
   3   7   2      970.50      918.06      7.55 o 
   4   7   2       65.13       58.13      1.78 o 
   5   7   2      337.53      327.10      4.37 o 
   6   7   2       24.47       20.66      1.46 o 
   7   7   2      192.40      186.50      4.50 o 
   8   7   2       29.18       27.88      2.16 o 
   9   7   2        5.31        6.68      1.51 o 
 -10   8   2        0.58        3.62      1.96 o 
  -9   8   2       41.07       38.33      2.45 o 
  -8   8   2      275.26      268.70      4.70 o 
  -7   8   2        7.06        3.39      1.00 o 
  -6   8   2       37.96       28.52      1.53 o 
  -5   8   2      787.65      698.89      9.19 o 
  -4   8   2      138.63      173.74      2.72 o 
  -3   8   2     3397.63     3405.70     34.33 o 
  -2   8   2       15.46       15.39      1.07 o 
  -1   8   2      368.83      367.03      4.91 o 
   0   8   2       42.81       47.23      4.10 o 
   1   8   2      772.34      775.35      8.23 o 
   2   8   2      910.29      878.11      7.93 o 
   3   8   2       58.12       57.45      1.69 o 
   4   8   2      648.88      572.09      6.44 o 
   5   8   2       92.47       92.97      2.15 o 
   6   8   2        0.55       -0.72      0.74 o 
   7   8   2      156.46      158.51      4.22 o 
   8   8   2       64.71       66.48      3.51 o 
   9   8   2       38.59       40.83      3.95 o 
  -9   9   2        4.83        3.61      1.80 o 
  -8   9   2        0.63       -1.41      0.97 o 
  -7   9   2       73.30       63.32      2.69 o 
  -6   9   2      509.27      406.51      6.25 o 
  -5   9   2     2042.70     1943.55     19.09 o 
  -4   9   2     1320.02     1276.08     12.09 o 
  -3   9   2      124.49      129.97      3.03 o 
  -2   9   2     1154.43     1196.66     14.18 o 
  -1   9   2      213.80      236.97      5.41 o 
   0   9   2       86.24      108.19      4.90 o 
   1   9   2        0.00       -2.03      1.14 o 
   2   9   2        1.78        3.79      0.56 o 
   3   9   2       75.20       62.58      2.00 o 
   4   9   2     2034.97     1885.02     15.29 o 
   5   9   2      856.86      758.17      7.78 o 
   6   9   2      329.36      309.51      4.60 o 
   7   9   2       31.68       32.24      2.35 o 
   8   9   2        8.68        5.61      1.86 o 
   9   9   2       80.88       78.37      5.72 o 
  -9  10   2       62.85       71.75      4.19 o 
  -8  10   2        0.70        0.50      1.08 o 
  -7  10   2       34.62       35.41      2.32 o 
  -6  10   2       25.10       19.12      1.61 o 
  -5  10   2       28.11       28.53      1.73 o 
  -4  10   2      423.21      369.39      5.73 o 
  -3  10   2       24.87       35.22      1.83 o 
  -2  10   2     1117.72     1131.67     12.55 o 
  -1  10   2       87.02       70.85      3.45 o 
   0  10   2       66.69       69.28      6.66 o 
   1  10   2      238.27      233.03      4.66 o 
   2  10   2        1.14        1.56      1.05 o 
   3  10   2      292.01      268.18      3.60 o 
   4  10   2      238.54      224.80      3.89 o 
   5  10   2      633.07      606.90      7.56 o 
   6  10   2       79.50       79.84      2.58 o 
   7  10   2       37.08       43.57      2.63 o 
   8  10   2      234.04      256.08      8.88 o 
  -9  11   2       18.58       18.45      2.95 o 
  -8  11   2      117.27      132.40      4.38 o 
  -7  11   2        0.99       -0.57      1.29 o 
  -6  11   2       25.30       34.32      2.05 o 
  -5  11   2        1.77        2.72      1.01 o 
  -4  11   2       24.13       19.40      1.67 o 
  -3  11   2      580.61      538.87      7.64 o 
  -2  11   2      104.90      118.89      2.94 o 
  -1  11   2       17.97       14.68      1.83 o 
   0  11   2        0.47       -0.51      1.05 o 
   1  11   2        4.24        1.44      1.72 o 
   2  11   2     1614.88     1519.13     15.54 o 
   3  11   2      723.44      702.20      8.35 o 
   4  11   2       11.92       13.04      1.13 o 
   5  11   2      206.38      169.01      4.99 o 
   6  11   2       27.36       29.19      1.91 o 
   7  11   2       67.55       72.98      3.22 o 
   8  11   2        0.23       -0.72      2.34 o 
  -8  12   2        9.36       13.33      3.57 o 
  -7  12   2       85.83       78.99      3.36 o 
  -6  12   2        6.04        4.76      1.34 o 
  -5  12   2      170.83      168.98      3.64 o 
  -4  12   2        7.41        4.89      1.26 o 
  -3  12   2      173.54      161.67      3.60 o 
  -2  12   2       15.12       12.17      1.38 o 
  -1  12   2        9.42       12.45      2.48 o 
   0  12   2      100.40       91.19      4.09 o 
   1  12   2       95.92       95.91      3.89 o 
   2  12   2       45.13       48.94      3.26 o 
   3  12   2       29.79       26.84      1.86 o 
   4  12   2        9.50        7.93      1.48 o 
   5  12   2       86.58       89.73      2.75 o 
   6  12   2       88.43       85.18      2.94 o 
   7  12   2       23.43       28.51      4.20 o 
   8  12   2        6.31        5.02      2.61 o 
  -8  13   2      203.02      221.92      8.75 o 
  -7  13   2        0.84       -1.15      1.39 o 
  -6  13   2        3.70        3.45      1.41 o 
  -5  13   2        9.86        8.37      1.66 o 
  -4  13   2        0.33       -0.04      1.09 o 
  -3  13   2       14.32       10.47      1.55 o 
  -2  13   2       48.61       52.92      2.44 o 
  -1  13   2      316.76      323.89      7.02 o 
   0  13   2      122.12      101.23      3.97 o 
   1  13   2      478.71      417.20      8.58 o 
   2  13   2      583.54      490.32      9.75 o 
   3  13   2      196.54      186.16      4.39 o 
   4  13   2       28.82       22.83      2.31 o 
   5  13   2      133.04      141.70      4.68 o 
   6  13   2       59.01       53.87      4.67 o 
   7  13   2      301.43      314.29      6.75 o 
  -7  14   2       10.91       13.23      3.43 o 
  -6  14   2        9.01        8.01      1.68 o 
  -5  14   2      133.00      143.50      4.36 o 
  -4  14   2       26.35       32.93      2.56 o 
  -3  14   2       35.07       40.93      2.48 o 
  -2  14   2        0.58       -0.12      0.98 o 
  -1  14   2      143.58      148.22      4.82 o 
   0  14   2      242.85      246.00      6.39 o 
   1  14   2       83.00       78.34      3.81 o 
   2  14   2      255.72      230.11      6.51 o 
   3  14   2       69.03       67.59      3.63 o 
   4  14   2        2.29        1.78      1.57 o 
   5  14   2       29.59       27.31      3.06 o 
   6  14   2       56.29       60.93      3.46 o 
   7  14   2      148.83      155.01      7.54 o 
  -6  15   2       52.77       58.00      3.83 o 
  -5  15   2      127.57      137.89      4.47 o 
  -4  15   2       30.26       30.71      2.52 o 
  -3  15   2        0.51        0.17      1.27 o 
  -2  15   2      102.73       97.98      4.40 o 
  -1  15   2      123.06      108.35      4.46 o 
   0  15   2       33.75       42.48      3.34 o 
   1  15   2      114.37      114.11      4.67 o 
   2  15   2       18.99       15.06      3.56 o 
   3  15   2        0.04        2.63      2.49 o 
   4  15   2      223.21      258.54      6.30 o 
   5  15   2       91.49      116.29      5.18 o 
   6  15   2       41.31       46.26      9.06 o 
  -6  16   2        1.34        6.47      4.95 o 
  -5  16   2      186.76      201.35      5.61 o 
  -4  16   2       38.35       41.07      2.91 o 
  -3  16   2        6.37        6.63      2.61 o 
  -2  16   2       84.73       86.61      3.71 o 
  -1  16   2        2.54        3.20      1.87 o 
   0  16   2      111.37      114.57      4.85 o 
   1  16   2       34.11       41.47      5.87 o 
   2  16   2        1.01        1.73      2.00 o 
   3  16   2      127.20      123.98      5.50 o 
   4  16   2       76.42       83.07      4.27 o 
   5  16   2       16.52       18.71      3.73 o 
  -5  17   2       24.06       26.55      5.07 o 
  -4  17   2      258.79      292.94      9.86 o 
  -3  17   2       17.78       18.23      2.30 o 
  -2  17   2      292.21      311.26      6.51 o 
  -1  17   2       85.32       94.51      4.94 o 
   0  17   2        0.07       -0.02      1.89 o 
   1  17   2       91.87       97.34      4.90 o 
   2  17   2      283.94      323.09      8.82 o 
   3  17   2       42.22       50.56      4.34 o 
   4  17   2        3.26        3.54      3.17 o 
  -3  18   2       10.50       13.31      2.94 o 
  -2  18   2        1.83        2.15      1.75 o 
  -1  18   2       53.82       64.14      4.47 o 
   0  18   2       30.82       26.16      3.32 o 
   1  18   2       25.35       22.72      3.22 o 
   2  18   2       40.26       32.68      5.66 o 
   3  18   2        1.02        0.30      2.99 o 
  -1  19   2       34.23       32.60      5.57 o 
   0  19   2       12.37       10.18      4.19 o 
 -11   1   3        0.59       -0.08      1.44 o 
 -10   1   3       10.49        5.04      1.68 o 
  -9   1   3       15.71       17.15      1.57 o 
  -8   1   3      265.34      262.64      4.09 o 
  -7   1   3      460.47      431.61      4.75 o 
  -6   1   3       37.66       37.54      1.13 o 
  -5   1   3        1.68        0.68      0.40 o 
  -4   1   3       58.28       60.42      1.19 o 
  -3   1   3      300.02      336.46      2.43 o 
  -2   1   3      260.87      262.00      2.28 o 
  -1   1   3      233.46      168.48      2.97 o 
   0   1   3     4056.55     4217.59     78.75 o 
   1   1   3    10372.42     9691.92    136.34 o 
   2   1   3      187.18      205.32      2.32 o 
   3   1   3      719.47      767.50      5.97 o 
   4   1   3      886.31      857.29      6.43 o 
   5   1   3        0.18        2.01      0.53 o 
   6   1   3      124.74      116.03      2.28 o 
   7   1   3      124.51      125.50      4.02 o 
   8   1   3       10.74        7.67      1.18 o 
   9   1   3      212.91      221.67      4.97 o 
  10   1   3        7.17       10.41      1.94 o 
 -11   2   3       97.34       91.70      4.96 o 
 -10   2   3       17.10       18.63      1.98 o 
  -9   2   3      108.19      111.32      3.16 o 
  -8   2   3      168.59      170.72      3.49 o 
  -7   2   3     2916.52     2783.61     20.63 o 
  -6   2   3      233.09      226.61      2.69 o 
  -5   2   3      116.70       96.27      1.57 o 
  -4   2   3      964.58     1053.60      6.75 o 
  -3   2   3     3068.40     3067.59     18.26 o 
  -2   2   3     1553.45     1482.49     10.13 o 
  -1   2   3     6266.25     6339.95     61.29 o 
   0   2   3     1349.24     1369.42     25.71 o 
   1   2   3        1.87        2.26      1.33 o 
   2   2   3     1760.05     1756.47     17.03 o 
   3   2   3     1141.70     1286.75     11.57 o 
   4   2   3      936.95      908.67      7.14 o 
   5   2   3        0.19        1.03      0.52 o 
   6   2   3      110.21      111.62      2.33 o 
   7   2   3       40.53       32.40      1.60 o 
   8   2   3      140.63      139.20      3.99 o 
   9   2   3      176.00      192.33      4.15 o 
  10   2   3        0.38        0.55      1.36 o 
 -11   3   3       29.04       40.57      5.14 o 
 -10   3   3       71.66       74.15      2.77 o 
  -9   3   3       37.31       39.42      2.04 o 
  -8   3   3       15.38       14.76      1.24 o 
  -7   3   3       65.44       57.86      1.90 o 
  -6   3   3        0.24        0.04      0.56 o 
  -5   3   3       37.60       41.42      1.00 o 
  -4   3   3      624.88      733.72      4.94 o 
  -3   3   3     1623.15     1885.04     11.33 o 
  -2   3   3      693.15      739.64      6.04 o 
  -1   3   3        5.16        8.41      0.64 o 
   0   3   3     2479.01     2534.44     46.38 o 
   1   3   3       71.96       78.78      2.87 o 
   2   3   3     1445.13     1504.05     13.68 o 
   3   3   3       20.67       26.58      0.89 o 
   4   3   3       28.88       45.34      1.16 o 
   5   3   3      283.45      259.64      3.25 o 
   6   3   3       38.13       56.11      1.68 o 
   7   3   3      214.92      181.90      3.66 o 
   8   3   3       39.34       47.35      2.19 o 
   9   3   3       19.28       19.29      1.69 o 
  10   3   3        6.36        4.07      2.21 o 
 -10   4   3        0.13       -0.54      1.24 o 
  -9   4   3      238.37      256.16      5.54 o 
  -8   4   3       57.45       49.08      1.87 o 
  -7   4   3      365.24      332.78      4.21 o 
  -6   4   3       94.95       82.25      1.85 o 
  -5   4   3        5.78       10.68      0.85 o 
  -4   4   3     1607.59     1689.85     11.61 o 
  -3   4   3     1991.71     2313.83     15.85 o 
  -2   4   3     1257.16     1268.77     10.05 o 
  -1   4   3     2223.67     2381.65     26.19 o 
   0   4   3      239.07      260.97      4.48 o 
   1   4   3       10.15       12.02      1.30 o 
   2   4   3       50.92       82.11      2.16 o 
   3   4   3      618.34      689.82      6.82 o 
   4   4   3      810.45      839.87      7.01 o 
   5   4   3      203.90      193.98      2.73 o 
   6   4   3      321.12      293.06      3.81 o 
   7   4   3        2.26        3.93      1.02 o 
   8   4   3        0.24        0.27      0.78 o 
   9   4   3       42.17       50.61      2.57 o 
  10   4   3      158.51      182.94      5.71 o 
 -10   5   3       96.42      117.45      4.03 o 
  -9   5   3        4.78        4.03      1.31 o 
  -8   5   3       22.46       15.36      1.53 o 
  -7   5   3      316.80      269.49      4.26 o 
  -6   5   3      110.67       90.90      2.31 o 
  -5   5   3      248.38      238.12      3.21 o 
  -4   5   3     1024.67     1176.23      9.19 o 
  -3   5   3     1662.84     1748.36     14.22 o 
  -2   5   3     3480.88     3659.74     36.34 o 
  -1   5   3       52.77       45.59      1.38 o 
   0   5   3       38.55       31.71      0.99 o 
   1   5   3      560.43      603.90      8.05 o 
   2   5   3     1454.05     1519.17     14.69 o 
   3   5   3      689.48      723.82      7.47 o 
   4   5   3       75.42       81.28      1.81 o 
   5   5   3      276.16      257.58      3.46 o 
   6   5   3       75.83       68.36      1.91 o 
   7   5   3      421.37      391.56      6.88 o 
   8   5   3       31.04       35.49      1.77 o 
   9   5   3       85.26       88.93      3.08 o 
 -10   6   3      155.48      157.49      4.75 o 
  -9   6   3       59.51       70.14      3.04 o 
  -8   6   3      106.60       99.91      3.15 o 
  -7   6   3       83.22       69.44      2.24 o 
  -6   6   3       89.26       80.73      2.24 o 
  -5   6   3      298.57      326.43      4.06 o 
  -4   6   3       18.21       19.69      0.93 o 
  -3   6   3        8.27        9.01      0.75 o 
  -2   6   3       71.94       77.10      1.78 o 
  -1   6   3     2857.72     2978.94     33.77 o 
   0   6   3     1540.66     1691.38     17.75 o 
   1   6   3     2277.75     2364.12     19.04 o 
   2   6   3      293.66      348.15      3.91 o 
   3   6   3     1089.41     1127.00     10.80 o 
   4   6   3        4.11        4.27      0.71 o 
   5   6   3      213.11      207.19      3.30 o 
   6   6   3       84.43       67.66      2.27 o 
   7   6   3       66.54       66.72      2.86 o 
   8   6   3       22.53       19.84      1.90 o 
   9   6   3       42.61       48.27      2.68 o 
 -10   7   3       28.10       29.11      4.33 o 
  -9   7   3        5.56        7.10      1.45 o 
  -8   7   3      177.35      168.89      3.63 o 
  -7   7   3       96.19       87.60      2.49 o 
  -6   7   3       17.68       13.85      1.17 o 
  -5   7   3       37.27       26.33      1.43 o 
  -4   7   3      939.14      907.53      7.80 o 
  -3   7   3        4.02        5.25      0.65 o 
  -2   7   3     1108.64     1055.89     15.49 o 
  -1   7   3      602.39      606.87      7.86 o 
   0   7   3     2308.87     2487.46     25.41 o 
   1   7   3      693.19      749.99      6.69 o 
   2   7   3      291.94      354.69      4.48 o 
   3   7   3       10.18        6.46      0.87 o 
   4   7   3      663.59      619.29      7.25 o 
   5   7   3      752.29      682.97      6.73 o 
   6   7   3      328.63      308.13      5.04 o 
   7   7   3      162.48      151.31      3.72 o 
   8   7   3       20.08       23.56      2.46 o 
   9   7   3      136.74      151.43      5.47 o 
 -10   8   3        1.36        1.88      2.15 o 
  -9   8   3        2.57        2.17      1.27 o 
  -8   8   3      196.68      206.00      4.08 o 
  -7   8   3       80.69       71.04      2.37 o 
  -6   8   3        1.07        1.67      0.80 o 
  -5   8   3        7.68       14.07      1.17 o 
  -4   8   3      628.87      630.49      8.61 o 
  -3   8   3      349.76      386.75      5.06 o 
  -2   8   3      290.31      319.50      5.43 o 
  -1   8   3        0.12        1.20      1.02 o 
   0   8   3      844.86      969.35      9.59 o 
   1   8   3      159.51      157.03      2.29 o 
   2   8   3      124.00      103.09      3.70 o 
   3   8   3      296.84      291.88      3.75 o 
   4   8   3     1344.47     1276.09     11.78 o 
   5   8   3       45.64       43.61      1.67 o 
   6   8   3      360.74      315.04      4.56 o 
   7   8   3      112.53      112.82      3.64 o 
   8   8   3       18.31       16.89      2.34 o 
   9   8   3        3.14        5.58      1.90 o 
  -9   9   3       92.31       85.88      3.40 o 
  -8   9   3       42.75       41.48      2.34 o 
  -7   9   3       90.83       73.61      3.07 o 
  -6   9   3        8.86       10.69      1.18 o 
  -5   9   3        1.27        1.52      1.29 o 
  -4   9   3      169.83      164.98      3.84 o 
  -3   9   3       88.92       85.52      2.52 o 
  -2   9   3      364.95      342.68      7.95 o 
  -1   9   3       55.71       56.43      2.91 o 
   0   9   3        0.08        0.48      0.79 o 
   1   9   3      191.54      200.57      2.67 o 
   2   9   3        3.17        1.88      0.70 o 
   3   9   3      221.57      217.42      3.29 o 
   4   9   3        1.40        0.48      0.88 o 
   5   9   3       94.88      104.42      2.50 o 
   6   9   3      400.63      373.79      5.18 o 
   7   9   3      153.19      155.76      4.23 o 
   8   9   3        0.55        0.57      2.98 o 
   9   9   3       12.06        8.99      4.39 o 
  -9  10   3      196.84      214.05      6.14 o 
  -8  10   3       13.73       15.23      1.66 o 
  -7  10   3      126.94      118.82      3.05 o 
  -6  10   3      138.43      158.11      3.79 o 
  -5  10   3     2052.63     1999.01     18.28 o 
  -4  10   3       15.07       10.32      1.50 o 
  -3  10   3      191.64      177.25      3.73 o 
  -2  10   3      407.03      365.22     16.29 o 
  -1  10   3       68.69       65.31      3.02 o 
   0  10   3       10.15       11.61      1.46 o 
   1  10   3       88.89       94.30      2.60 o 
   2  10   3      512.96      530.64      6.14 o 
   3  10   3      421.83      420.58      5.37 o 
   4  10   3      371.12      349.30      4.96 o 
   5  10   3      684.12      638.08      7.08 o 
   6  10   3        5.31        3.09      1.10 o 
   7  10   3      497.04      490.73      9.24 o 
   8  10   3      140.75      147.80      7.01 o 
  -9  11   3       36.61       31.33      3.17 o 
  -8  11   3        6.68        6.96      1.50 o 
  -7  11   3        2.19        2.80      1.41 o 
  -6  11   3      614.05      596.04      8.84 o 
  -5  11   3       45.85       41.60      2.35 o 
  -4  11   3      130.80      132.98      3.60 o 
  -3  11   3       86.01       80.84      2.87 o 
  -2  11   3      173.84      162.92      4.70 o 
  -1  11   3       41.53       50.63      3.15 o 
   0  11   3        2.49        1.09      1.48 o 
   1  11   3       68.63       68.74      2.45 o 
   2  11   3       97.65       81.73      2.87 o 
   3  11   3     1419.32     1348.04     12.36 o 
   4  11   3       41.91       51.58      2.22 o 
   5  11   3       48.76       50.55      2.78 o 
   6  11   3       20.23       17.81      1.61 o 
   7  11   3        9.23       14.94      2.55 o 
   8  11   3        2.88        0.46      2.30 o 
  -8  12   3        1.33        2.72      2.32 o 
  -7  12   3       25.84       31.97      2.55 o 
  -6  12   3        0.02       -0.29      1.34 o 
  -5  12   3      102.58       99.74      3.26 o 
  -4  12   3      106.12       97.67      3.60 o 
  -3  12   3      145.54      136.88      3.53 o 
  -2  12   3        0.00        0.66      2.12 o 
  -1  12   3       63.94       52.36      4.43 o 
   0  12   3       30.13       29.86      2.61 o 
   1  12   3     1017.55      976.46     15.07 o 
   2  12   3     1065.11     1084.21     12.27 o 
   3  12   3        7.85        8.92      1.40 o 
   4  12   3        4.42        4.76      1.26 o 
   5  12   3       25.28       25.39      2.16 o 
   6  12   3       17.86       12.15      2.26 o 
   7  12   3       43.08       39.85      2.75 o 
  -8  13   3        0.54        5.20      2.95 o 
  -7  13   3        0.07       -0.90      1.53 o 
  -6  13   3      101.50       90.63      3.79 o 
  -5  13   3       72.05       74.51      3.12 o 
  -4  13   3       59.28       62.31      3.54 o 
  -3  13   3       19.94       19.41      1.77 o 
  -2  13   3      122.34      113.54      4.29 o 
  -1  13   3      459.20      409.93      8.39 o 
   0  13   3        0.18        2.68      1.54 o 
   1  13   3      114.40       76.12      3.80 o 
   2  13   3       23.73       21.69      2.64 o 
   3  13   3       17.49       15.71      2.32 o 
   4  13   3      101.19       95.25      3.80 o 
   5  13   3      115.65      121.52      4.85 o 
   6  13   3      256.22      271.95      5.81 o 
   7  13   3      114.99      120.08      4.63 o 
  -7  14   3       92.09       95.25      6.26 o 
  -6  14   3       10.37       13.06      2.04 o 
  -5  14   3       43.70       48.08      3.01 o 
  -4  14   3        3.78        0.54      1.36 o 
  -3  14   3      157.91      162.95      5.85 o 
  -2  14   3        0.68        0.67      1.73 o 
  -1  14   3      167.35      141.83      5.74 o 
   0  14   3        2.95       -0.98      1.08 o 
   1  14   3      130.10      138.17      6.18 o 
   2  14   3       74.58       69.07      4.15 o 
   3  14   3       72.09       82.55      3.23 o 
   4  14   3       50.19       53.09      3.72 o 
   5  14   3       82.37       88.08      4.48 o 
   6  14   3       29.90       27.17      3.24 o 
  -7  15   3        2.24        4.74      2.91 o 
  -6  15   3       10.46       17.32      2.73 o 
  -5  15   3       46.75       38.74      2.93 o 
  -4  15   3        0.11       -0.29      1.42 o 
  -3  15   3        9.95       12.41      1.73 o 
  -2  15   3      359.70      376.75      9.07 o 
  -1  15   3       57.86       48.63      3.55 o 
   0  15   3        8.11        4.32      2.54 o 
   1  15   3      100.65      108.97      4.72 o 
   2  15   3        0.38       -1.31      1.69 o 
   3  15   3       73.61       87.85      4.15 o 
   4  15   3      440.30      489.31     10.10 o 
   5  15   3      187.18      196.78      9.92 o 
   6  15   3      202.65      215.81      9.19 o 
  -6  16   3        3.89        6.38      3.38 o 
  -5  16   3        6.23        5.01      1.91 o 
  -4  16   3        0.47        1.56      1.80 o 
  -3  16   3       82.08       76.87      3.47 o 
  -2  16   3        0.28        1.25      1.92 o 
  -1  16   3      140.14      127.76      5.18 o 
   0  16   3        7.73        5.00      1.93 o 
   1  16   3        5.00       21.35     17.30 o 
   2  16   3       73.34       72.24      4.61 o 
   3  16   3        9.77       11.29      2.61 o 
   4  16   3       42.89       46.51      3.81 o 
   5  16   3       42.57       46.90      6.02 o 
  -5  17   3       35.20       36.61      5.59 o 
  -4  17   3        0.10        1.22      1.74 o 
  -3  17   3       31.41       36.74      2.85 o 
  -2  17   3      141.75      156.46      5.95 o 
  -1  17   3      100.43      118.24      5.29 o 
   0  17   3        6.33        4.78      2.22 o 
   1  17   3        0.57        1.38      2.81 o 
   2  17   3        9.75       11.47      3.51 o 
   3  17   3       54.78       63.77      9.83 o 
   4  17   3      102.97      106.05      6.48 o 
  -3  18   3        0.01        0.84      2.06 o 
  -2  18   3       48.11       59.44      4.57 o 
  -1  18   3        3.43        4.02      2.48 o 
   0  18   3        1.78        2.51      2.38 o 
   1  18   3       21.00       18.53      4.55 o 
   2  18   3        2.19        4.69      3.41 o 
   3  18   3      270.22      282.62     11.84 o 
 -11   0   4      374.33      384.18     13.18 o 
 -10   0   4       26.65       25.95      3.78 o 
  -9   0   4       70.21       74.12      3.54 o 
  -8   0   4       80.64       88.66      3.07 o 
  -7   0   4     3806.15     3855.57     33.41 o 
  -6   0   4     3539.16     3462.26     29.94 o 
  -5   0   4      134.46      134.91      2.34 o 
  -4   0   4        0.01        2.23      1.11 o 
  -3   0   4     3065.94     3055.83     27.48 o 
  -2   0   4     8333.69     8168.17     78.90 o 
  -1   0   4    35453.38    31832.98    596.84 o 
   0   0   4     4804.55     4676.17    222.40 o 
   1   0   4     2686.06     2780.66     30.69 o 
   2   0   4      251.27      298.41      4.06 o 
   3   0   4      709.57      793.87      7.22 o 
   4   0   4      245.86      274.73      4.73 o 
   5   0   4      493.73      465.65      6.76 o 
   6   0   4      209.06      188.96      4.51 o 
   7   0   4       39.66       50.86      4.12 o 
   8   0   4      628.26      645.81     19.93 o 
   9   0   4      819.99      873.32     17.39 o 
  10   0   4      378.45      392.86     25.76 o 
 -11   1   4       11.87        9.29      5.01 o 
 -10   1   4      240.18      262.72      9.08 o 
  -9   1   4       15.14       11.51      1.43 o 
  -8   1   4      741.67      737.95      8.06 o 
  -7   1   4        8.10        6.84      0.88 o 
  -6   1   4        1.41        2.37      0.51 o 
  -5   1   4       38.46       47.89      1.08 o 
  -4   1   4      240.30      241.30      2.10 o 
  -3   1   4      727.45      692.65      4.31 o 
  -2   1   4      232.18      271.34      3.16 o 
  -1   1   4    11150.04    11242.78    124.40 o 
   0   1   4     5117.00     5133.59     72.43 o 
   1   1   4      273.29      298.39      5.08 o 
   2   1   4      665.08      717.74      5.71 o 
   3   1   4     1572.95     1684.19     11.30 o 
   4   1   4       61.69       82.81      1.45 o 
   5   1   4      187.73      180.03      2.50 o 
   6   1   4      355.45      361.49      4.91 o 
   7   1   4      945.26      924.81     10.46 o 
   8   1   4       89.99       79.78      3.16 o 
   9   1   4       60.59       72.65      3.92 o 
  10   1   4       10.89       11.63      2.68 o 
 -11   2   4        2.66        6.88      2.83 o 
 -10   2   4      227.77      235.73      5.45 o 
  -9   2   4       42.57       36.53      2.11 o 
  -8   2   4        0.67        2.04      0.91 o 
  -7   2   4      204.74      198.90      2.97 o 
  -6   2   4      499.90      479.40      4.52 o 
  -5   2   4      202.84      218.88      2.65 o 
  -4   2   4     2083.53     2185.34     13.45 o 
  -3   2   4       55.95       67.31      1.28 o 
  -2   2   4      996.84      939.38      7.46 o 
  -1   2   4     3908.54     4088.67     41.79 o 
   0   2   4    19375.06    19225.83    347.71 o 
   1   2   4       13.99       16.69      0.91 o 
   2   2   4        1.80        1.93      0.47 o 
   3   2   4      980.94      978.89      7.62 o 
   4   2   4      346.43      366.03      3.62 o 
   5   2   4      346.16      324.62      3.45 o 
   6   2   4      189.26      152.72      3.03 o 
   7   2   4      456.14      404.05      5.95 o 
   8   2   4      327.06      323.81      5.53 o 
   9   2   4      155.73      157.34      5.18 o 
  10   2   4      159.73      163.09      5.47 o 
 -11   3   4        5.04        8.93      2.96 o 
 -10   3   4       68.83       77.88      3.52 o 
  -9   3   4      321.28      313.10      5.45 o 
  -8   3   4       12.02        8.61      1.03 o 
  -7   3   4      847.09      791.26      8.04 o 
  -6   3   4       95.81       89.48      1.72 o 
  -5   3   4      113.58      109.73      1.56 o 
  -4   3   4      258.75      273.28      2.48 o 
  -3   3   4      556.61      659.37      4.56 o 
  -2   3   4      129.51      112.59      1.44 o 
  -1   3   4      470.59      436.68      4.48 o 
   0   3   4     3016.69     2980.02     37.86 o 
   1   3   4     1510.51     1466.30     19.64 o 
   2   3   4      944.02     1013.31      9.76 o 
   3   3   4      170.43      170.08      2.08 o 
   4   3   4       86.02       82.91      1.55 o 
   5   3   4      273.87      281.88      3.46 o 
   6   3   4      336.11      351.04      4.33 o 
   7   3   4        3.69        2.12      0.78 o 
   8   3   4        3.17        2.87      1.02 o 
   9   3   4      115.82      113.27      3.28 o 
  10   3   4       16.03       16.97      2.31 o 
 -11   4   4        5.91       10.03      2.56 o 
 -10   4   4       81.85       83.74      3.70 o 
  -9   4   4        0.21       -1.72      1.02 o 
  -8   4   4       77.29       72.66      3.29 o 
  -7   4   4      295.54      263.19      3.60 o 
  -6   4   4      320.07      337.63      3.94 o 
  -5   4   4        8.08       12.29      0.89 o 
  -4   4   4      290.25      277.45      3.15 o 
  -3   4   4     3628.45     4095.82     26.27 o 
  -2   4   4      148.25      139.74      1.80 o 
  -1   4   4      217.81      204.55      2.86 o 
   0   4   4      213.44      236.74      3.51 o 
   1   4   4     1531.55     1628.93     21.99 o 
   2   4   4       37.17       22.99      1.31 o 
   3   4   4      374.35      468.21      5.18 o 
   4   4   4      547.26      522.47      5.19 o 
   5   4   4      164.91      156.36      2.49 o 
   6   4   4      993.73      915.30     10.76 o 
   7   4   4      110.79       88.39      2.33 o 
   8   4   4        1.77        1.33      1.35 o 
   9   4   4        0.80        0.78      1.48 o 
 -10   5   4        0.75        1.18      1.47 o 
  -9   5   4       27.62       31.55      2.36 o 
  -8   5   4      114.55       99.84      2.95 o 
  -7   5   4      580.32      538.34      6.57 o 
  -6   5   4     1198.93     1112.31     10.65 o 
  -5   5   4      745.68      701.15      7.06 o 
  -4   5   4       17.40       41.95      1.19 o 
  -3   5   4       79.18       76.75      1.50 o 
  -2   5   4      196.02      182.90      3.28 o 
  -1   5   4      512.96      515.83      5.27 o 
   0   5   4      197.31      181.55      2.73 o 
   1   5   4      473.40      516.67      6.55 o 
   2   5   4      659.59      623.81      6.53 o 
   3   5   4       57.67       51.06      2.61 o 
   4   5   4      128.55      145.46      2.21 o 
   5   5   4        0.24       -0.36      0.61 o 
   6   5   4       47.59       50.80      1.98 o 
   7   5   4       38.59       42.79      1.91 o 
   8   5   4       83.14       74.31      2.29 o 
   9   5   4        0.03       -0.02      1.07 o 
 -10   6   4      145.35      168.67      5.73 o 
  -9   6   4       21.49       17.62      1.95 o 
  -8   6   4       48.77       56.60      2.28 o 
  -7   6   4      634.58      557.46      6.79 o 
  -6   6   4     1061.47      980.93      9.72 o 
  -5   6   4      683.56      676.67      7.06 o 
  -4   6   4     1647.71     1640.72     12.65 o 
  -3   6   4      234.80      271.70      3.50 o 
  -2   6   4      263.71      228.03      2.89 o 
  -1   6   4        7.79       11.29      0.94 o 
   0   6   4     4695.78     5193.27     39.90 o 
   1   6   4      468.53      442.63      4.64 o 
   2   6   4      518.92      569.93      6.74 o 
   3   6   4     1595.70     1655.26     16.17 o 
   4   6   4      477.77      454.82      4.94 o 
   5   6   4      341.65      305.61      4.14 o 
   6   6   4      177.21      179.70      4.57 o 
   7   6   4       51.95       49.01      2.62 o 
   8   6   4        5.04        6.94      1.21 o 
   9   6   4       49.30       49.79      3.96 o 
 -10   7   4       16.14       15.10      2.16 o 
  -9   7   4        1.36        1.72      1.10 o 
  -8   7   4       15.53       16.36      1.54 o 
  -7   7   4       94.10       81.17      2.57 o 
  -6   7   4      192.14      157.27      3.08 o 
  -5   7   4      274.35      269.47      3.87 o 
  -4   7   4      552.95      582.34      5.76 o 
  -3   7   4      371.00      383.34      4.31 o 
  -2   7   4       54.97       61.94      1.40 o 
  -1   7   4     1711.89     1730.34     17.46 o 
   0   7   4      280.46      331.05      4.03 o 
   1   7   4      501.92      580.58      6.80 o 
   2   7   4       15.65        9.69      1.05 o 
   3   7   4      290.92      310.86      4.61 o 
   4   7   4        3.79        5.57      1.36 o 
   5   7   4        3.45        2.04      0.81 o 
   6   7   4       43.50       35.31      1.87 o 
   7   7   4       19.17       20.10      1.95 o 
   8   7   4       56.23       59.94      3.50 o 
   9   7   4        7.51        5.63      1.77 o 
 -10   8   4      357.15      404.53     10.36 o 
  -9   8   4       40.35       43.83      2.55 o 
  -8   8   4        0.38        2.48      1.13 o 
  -7   8   4      104.32       88.79      2.72 o 
  -6   8   4      122.90      110.02      2.65 o 
  -5   8   4      289.58      230.63      3.05 o 
  -4   8   4      119.85      108.81      2.67 o 
  -3   8   4      725.86      780.07      8.95 o 
  -2   8   4      467.14      462.01      5.12 o 
  -1   8   4      119.03      139.99      2.68 o 
   0   8   4       69.64       63.99      1.71 o 
   1   8   4       40.74       35.64      1.66 o 
   2   8   4       22.31       23.51      1.44 o 
   3   8   4      771.50      738.45     10.23 o 
   4   8   4      278.96      261.05      4.43 o 
   5   8   4      303.80      250.12      3.57 o 
   6   8   4       70.68       70.21      2.30 o 
   7   8   4        9.82       11.47      2.00 o 
   8   8   4       77.63       81.23      3.85 o 
   9   8   4        1.69        1.78      2.17 o 
  -9   9   4       21.31       23.53      2.08 o 
  -8   9   4      105.58      108.27      3.24 o 
  -7   9   4        0.00        0.52      0.96 o 
  -6   9   4      332.06      310.70      4.66 o 
  -5   9   4      436.94      415.40      5.49 o 
  -4   9   4      166.50      143.29      3.48 o 
  -3   9   4      257.96      266.27      4.81 o 
  -2   9   4       63.09       72.92      2.72 o 
  -1   9   4      141.42      128.08      2.93 o 
   0   9   4       10.99       15.34      0.98 o 
   1   9   4        3.15        2.80      0.58 o 
   2   9   4      133.52      118.24      2.56 o 
   3   9   4       15.50       12.50      1.10 o 
   4   9   4       92.55       92.10      2.51 o 
   5   9   4       71.72       79.12      2.15 o 
   6   9   4        7.94        7.69      1.16 o 
   7   9   4       64.22       69.70      3.49 o 
   8   9   4        0.05        1.33      1.64 o 
  -9  10   4        5.60        8.48      1.93 o 
  -8  10   4        7.04        7.71      1.37 o 
  -7  10   4       39.35       29.80      1.87 o 
  -6  10   4       16.48       16.08      1.40 o 
  -5  10   4        3.84        3.72      1.44 o 
  -4  10   4        8.97        8.51      1.62 o 
  -3  10   4     1826.36     1846.61     18.42 o 
  -2  10   4     3648.31     3530.97     47.83 o 
  -1  10   4        0.47       -1.05      1.14 o 
   0  10   4      295.53      306.99      4.91 o 
   1  10   4       12.40        5.15      0.67 o 
   2  10   4      188.41      198.19      3.11 o 
   3  10   4       25.78       26.43      1.60 o 
   4  10   4        8.20        4.93      1.13 o 
   5  10   4      343.64      317.30      5.01 o 
   6  10   4      118.33      132.21      3.19 o 
   7  10   4       12.70       12.56      1.78 o 
   8  10   4        8.72        6.74      4.20 o 
  -9  11   4       25.87       30.60      3.15 o 
  -8  11   4       96.76      103.12      3.38 o 
  -7  11   4        1.38        1.93      1.04 o 
  -6  11   4      161.49      167.70      4.19 o 
  -5  11   4      102.17       93.59      3.32 o 
  -4  11   4        6.72        8.53      1.45 o 
  -3  11   4      246.03      209.55      3.88 o 
  -2  11   4       80.74       76.32      3.56 o 
  -1  11   4       96.40      103.14      3.89 o 
   0  11   4        4.81        8.48      1.45 o 
   1  11   4       56.13       66.74      2.51 o 
   2  11   4       21.32       13.96      1.18 o 
   3  11   4       12.36       14.87      1.16 o 
   4  11   4       32.94       32.69      2.05 o 
   5  11   4      598.32      583.20      7.40 o 
   6  11   4        4.02        4.03      1.06 o 
   7  11   4        9.57        9.18      2.00 o 
   8  11   4       15.42       14.09      3.21 o 
  -8  12   4      178.98      170.07      5.56 o 
  -7  12   4        2.32        1.87      1.31 o 
  -6  12   4       79.25       79.08      2.93 o 
  -5  12   4       66.65       71.80      3.17 o 
  -4  12   4      131.78      123.21      3.58 o 
  -3  12   4      329.29      306.80      6.09 o 
  -2  12   4       28.64       32.74      2.73 o 
  -1  12   4       15.73       12.20      2.00 o 
   0  12   4        5.10       12.78      2.08 o 
   1  12   4     1121.11      947.32     13.89 o 
   2  12   4      235.39      224.87      4.61 o 
   3  12   4        2.88        1.29      0.82 o 
   4  12   4       91.75       83.62      3.12 o 
   5  12   4       60.15       67.94      2.88 o 
   6  12   4       23.68       27.25      2.05 o 
   7  12   4       98.74      108.90      5.23 o 
  -8  13   4       85.64       96.48      6.40 o 
  -7  13   4      229.41      241.83      5.32 o 
  -6  13   4        0.24        0.89      1.35 o 
  -5  13   4        0.56        0.80      1.34 o 
  -4  13   4       26.53       29.89      2.27 o 
  -3  13   4        2.88        5.82      1.28 o 
  -2  13   4      170.67      188.21      5.58 o 
  -1  13   4       38.72       43.22      3.09 o 
   0  13   4        5.48        6.37      1.93 o 
   1  13   4       69.04       69.89      3.82 o 
   2  13   4      451.94      456.01      7.76 o 
   3  13   4       49.18       48.15      2.54 o 
   4  13   4      168.57      168.11      4.55 o 
   5  13   4       90.37       95.32      4.50 o 
   6  13   4        0.56        0.09      1.69 o 
   7  13   4        5.10        2.73      1.99 o 
  -7  14   4        0.05       -0.99      3.05 o 
  -6  14   4        0.25       -0.68      1.46 o 
  -5  14   4      227.74      231.01      5.74 o 
  -4  14   4      124.87      127.02      3.92 o 
  -3  14   4        2.57        2.11      0.86 o 
  -2  14   4      164.85      164.28      5.51 o 
  -1  14   4       11.64        7.64      2.08 o 
   0  14   4       21.45       17.41      2.48 o 
   1  14   4      519.27      450.80      9.67 o 
   2  14   4        0.26        1.15      1.45 o 
   3  14   4      169.77      156.03      4.33 o 
   4  14   4       43.05       52.28      3.75 o 
   5  14   4       40.18       40.47      3.62 o 
   6  14   4       25.46       21.49      3.17 o 
  -7  15   4        5.53        5.16      3.15 o 
  -6  15   4      150.65      156.79      6.04 o 
  -5  15   4      320.74      340.71      7.17 o 
  -4  15   4       51.30       51.92      4.28 o 
  -3  15   4       79.96       92.62      3.64 o 
  -2  15   4        1.82       -0.37      1.69 o 
  -1  15   4        9.94        7.83      2.61 o 
   0  15   4       17.51       16.15      2.52 o 
   1  15   4       29.78       29.70      3.12 o 
   2  15   4      148.27      161.90      4.80 o 
   3  15   4       73.02       67.93      4.16 o 
   4  15   4       41.67       41.90      3.62 o 
   5  15   4       31.23       39.17      3.77 o 
  -6  16   4       40.26       46.58      6.02 o 
  -5  16   4        0.00        1.89      1.86 o 
  -4  16   4        4.96        5.12      1.76 o 
  -3  16   4       40.99       39.58      4.86 o 
  -2  16   4      235.04      243.96      7.22 o 
  -1  16   4      229.96      250.72      7.38 o 
   0  16   4      294.26      280.53      7.78 o 
   1  16   4        2.38        2.81      1.90 o 
   2  16   4       66.76       79.77      7.05 o 
   3  16   4       93.47       87.25      4.04 o 
   4  16   4        1.87        1.00      5.22 o 
   5  16   4        1.71        2.46      2.90 o 
  -5  17   4        0.10       -4.93      4.49 o 
  -4  17   4        0.48        0.41      1.67 o 
  -3  17   4       70.71       78.78      3.68 o 
  -2  17   4       61.41       63.02      4.42 o 
  -1  17   4      237.26      241.62      7.50 o 
   0  17   4       71.37       71.97      4.70 o 
   1  17   4        4.70        4.39      2.35 o 
   2  17   4        0.03        2.40      2.25 o 
   3  17   4       27.06       26.66      3.46 o 
   4  17   4       12.78       16.21      3.73 o 
  -3  18   4       24.57       20.61      3.14 o 
  -2  18   4      106.56      119.46     11.22 o 
  -1  18   4       77.79       97.41      5.47 o 
   0  18   4      115.22      102.20     23.66 o 
   1  18   4      612.26      647.12     18.69 o 
   2  18   4      936.54      987.50     24.19 o 
 -11   1   5       36.77       39.33      3.28 o 
 -10   1   5       66.30       64.23      3.54 o 
  -9   1   5      189.62      191.62      4.83 o 
  -8   1   5      308.99      315.51      5.36 o 
  -7   1   5      605.41      611.08      5.70 o 
  -6   1   5     2282.60     2191.44     14.50 o 
  -5   1   5      141.48      138.18      1.95 o 
  -4   1   5       57.14       68.17      1.03 o 
  -3   1   5     1861.35     2023.60     11.19 o 
  -2   1   5      329.22      364.46      3.18 o 
  -1   1   5     8172.63     8253.64     91.84 o 
   0   1   5     7335.83     7601.78    235.99 o 
   1   1   5       47.61       45.26      0.80 o 
   2   1   5     4996.89     5238.16     69.54 o 
   3   1   5      169.99      155.46      2.00 o 
   4   1   5     1088.12     1085.59      7.87 o 
   5   1   5       82.20       74.64      1.91 o 
   6   1   5      317.52      310.06      4.34 o 
   7   1   5        0.00        1.09      0.81 o 
   8   1   5        0.36       -0.29      1.10 o 
   9   1   5      159.51      172.03      7.51 o 
 -11   2   5       11.28        2.88      2.37 o 
 -10   2   5       42.98       55.72      2.89 o 
  -9   2   5        4.16        2.26      0.98 o 
  -8   2   5       40.38       40.51      1.69 o 
  -7   2   5       51.22       48.51      2.06 o 
  -6   2   5      293.98      294.07      3.29 o 
  -5   2   5      120.48      120.90      1.62 o 
  -4   2   5      829.57      947.06      5.94 o 
  -3   2   5     1909.74     2029.34     11.99 o 
  -2   2   5      302.27      332.09      2.68 o 
  -1   2   5     2118.56     2179.73     22.44 o 
   0   2   5    12185.82    12757.43    234.55 o 
   1   2   5     4262.83     4320.14     44.01 o 
   2   2   5       64.14       70.29      1.06 o 
   3   2   5      907.90      875.13      7.35 o 
   4   2   5       49.90       51.66      1.21 o 
   5   2   5       27.38       22.27      1.09 o 
   6   2   5       93.06       75.72      2.21 o 
   7   2   5     1326.58     1289.04     13.58 o 
   8   2   5      110.22      106.94      3.18 o 
   9   2   5        0.00        1.27      1.22 o 
 -11   3   5       66.98       63.78      5.54 o 
 -10   3   5        1.76        3.93      1.67 o 
  -9   3   5        0.07        1.11      0.88 o 
  -8   3   5      148.57      141.34      3.06 o 
  -7   3   5       53.52       53.26      1.60 o 
  -6   3   5     1100.00     1008.54      8.45 o 
  -5   3   5      163.23      151.71      1.73 o 
  -4   3   5     2594.23     2917.49     18.87 o 
  -3   3   5      756.73      825.94      5.56 o 
  -2   3   5      869.40      974.89      7.48 o 
  -1   3   5      618.16      642.11      6.34 o 
   0   3   5     7096.48     7575.50    110.94 o 
   1   3   5      176.93      180.63      3.44 o 
   2   3   5       87.33       67.58      1.81 o 
   3   3   5       39.79       36.69      0.94 o 
   4   3   5        2.08        2.45      0.50 o 
   5   3   5      262.31      235.59      2.90 o 
   6   3   5     1838.30     1778.89     14.44 o 
   7   3   5        5.57        9.81      1.20 o 
   8   3   5        3.60        4.12      1.08 o 
   9   3   5        0.67        1.03      1.08 o 
 -11   4   5        1.99        1.20      1.87 o 
 -10   4   5       16.82       17.85      2.18 o 
  -9   4   5       49.89       54.66      2.90 o 
  -8   4   5      175.86      158.45      3.64 o 
  -7   4   5     1062.81      954.94     10.54 o 
  -6   4   5       33.18       28.74      1.54 o 
  -5   4   5       34.97       41.24      1.13 o 
  -4   4   5        7.31        3.42      0.42 o 
  -3   4   5        4.14        5.86      0.64 o 
  -2   4   5     2088.25     2170.75     14.37 o 
  -1   4   5      111.89      119.60      1.77 o 
   0   4   5      723.02      673.66     10.13 o 
   1   4   5      493.48      521.85      7.35 o 
   2   4   5      908.57      884.00      9.26 o 
   3   4   5      374.71      335.62      3.91 o 
   4   4   5       48.04       33.60      1.31 o 
   5   4   5       31.51       34.00      1.44 o 
   6   4   5      327.90      279.88      3.86 o 
   7   4   5       13.33       13.04      1.13 o 
   8   4   5      103.19      102.10      3.25 o 
   9   4   5       24.56       29.66      2.11 o 
 -10   5   5      220.56      237.32      6.16 o 
  -9   5   5        1.64        0.51      0.98 o 
  -8   5   5      215.87      191.24      4.06 o 
  -7   5   5        4.80        0.55      0.96 o 
  -6   5   5      494.15      458.97      5.96 o 
  -5   5   5       54.38       65.61      1.61 o 
  -4   5   5      325.07      329.23      2.97 o 
  -3   5   5      307.88      346.76      3.19 o 
  -2   5   5       43.96       51.77      1.13 o 
  -1   5   5     2844.20     3008.17     23.06 o 
   0   5   5        3.42        1.09      0.54 o 
   1   5   5       86.42      103.97      2.91 o 
   2   5   5      355.75      340.39      4.33 o 
   3   5   5       56.27       43.41      1.69 o 
   4   5   5       28.29       25.09      1.16 o 
   5   5   5      521.52      479.27      8.20 o 
   6   5   5      288.94      251.85      4.36 o 
   7   5   5        9.64        8.26      1.03 o 
   8   5   5        1.89        0.60      0.86 o 
   9   5   5      101.31      111.98      4.05 o 
 -10   6   5        3.82        1.88      1.49 o 
  -9   6   5        1.20        1.89      1.38 o 
  -8   6   5       65.90       63.55      2.56 o 
  -7   6   5      127.64      118.01      3.00 o 
  -6   6   5       80.78       61.63      2.12 o 
  -5   6   5       85.19       75.66      1.72 o 
  -4   6   5       57.72       67.18      1.45 o 
  -3   6   5       50.31       39.84      1.12 o 
  -2   6   5      523.39      573.74      5.42 o 
  -1   6   5        1.18       -0.36      0.41 o 
   0   6   5        4.51       15.60      0.73 o 
   1   6   5       25.27       23.11      1.00 o 
   2   6   5       57.18       48.33      1.84 o 
   3   6   5      418.15      360.19      4.85 o 
   4   6   5      263.79      218.12      3.06 o 
   5   6   5        3.50        6.74      1.01 o 
   6   6   5       18.59       22.43      1.89 o 
   7   6   5      204.13      192.41      5.05 o 
   8   6   5       12.04       12.13      1.42 o 
   9   6   5       13.94       18.61      2.70 o 
 -10   7   5       55.53       65.11      6.77 o 
  -9   7   5       43.00       36.87      3.12 o 
  -8   7   5       40.12       30.81      2.03 o 
  -7   7   5       80.30       65.47      2.71 o 
  -6   7   5      327.25      280.22      4.27 o 
  -5   7   5      118.84      134.03      2.34 o 
  -4   7   5        4.70        6.66      0.68 o 
  -3   7   5        0.60        1.28      0.62 o 
  -2   7   5     2482.65     2675.30     20.65 o 
  -1   7   5       24.27       23.09      0.99 o 
   0   7   5      139.05      127.16      2.25 o 
   1   7   5     2351.57     2516.60     17.61 o 
   2   7   5      245.14      285.18      3.51 o 
   3   7   5      711.23      662.38      7.55 o 
   4   7   5       64.28       52.79      2.16 o 
   5   7   5        0.54        1.15      0.80 o 
   6   7   5      160.71      148.53      3.57 o 
   7   7   5       43.19       49.88      2.67 o 
   8   7   5       25.67       22.88      2.04 o 
   9   7   5        5.26        3.37      1.86 o 
 -10   8   5        1.25       -2.35      2.05 o 
  -9   8   5       21.86       16.26      1.84 o 
  -8   8   5       71.31       67.55      2.67 o 
  -7   8   5       62.40       62.56      3.24 o 
  -6   8   5      474.73      388.81      6.30 o 
  -5   8   5      208.12      181.25      3.36 o 
  -4   8   5       13.93       14.97      1.11 o 
  -3   8   5      180.41      197.38      3.42 o 
  -2   8   5      341.70      361.57      3.96 o 
  -1   8   5       31.02       38.05      1.52 o 
   0   8   5      193.12      193.69      3.11 o 
   1   8   5       83.64       97.67      2.28 o 
   2   8   5        1.19        1.76      0.87 o 
   3   8   5      114.56      126.90      2.82 o 
   4   8   5      529.98      500.89      6.87 o 
   5   8   5      170.67      146.50      2.87 o 
   6   8   5      342.82      313.88      4.98 o 
   7   8   5      191.29      217.88      5.08 o 
   8   8   5       51.27       55.01      3.61 o 
  -9   9   5        5.46        2.80      1.33 o 
  -8   9   5        7.00        8.23      1.39 o 
  -7   9   5        6.87        4.87      1.11 o 
  -6   9   5      131.03      121.27      2.96 o 
  -5   9   5      679.72      688.78     13.20 o 
  -4   9   5      364.03      347.18      5.25 o 
  -3   9   5     1974.01     1927.69     29.96 o 
  -2   9   5      447.03      366.22      4.31 o 
  -1   9   5       70.38       93.31      2.27 o 
   0   9   5        7.30        6.76      0.91 o 
   1   9   5      196.05      192.80      3.30 o 
   2   9   5      163.03      140.63      3.34 o 
   3   9   5      841.01      833.29      8.60 o 
   4   9   5      175.21      176.29      3.41 o 
   5   9   5      403.65      372.18      5.93 o 
   6   9   5        8.32        5.98      1.11 o 
   7   9   5       46.94       46.47      2.81 o 
   8   9   5      160.69      174.76      6.17 o 
  -9  10   5        7.46        3.50      1.73 o 
  -8  10   5      132.91      149.40      3.88 o 
  -7  10   5        4.28        7.75      1.31 o 
  -6  10   5        4.23        3.31      1.16 o 
  -5  10   5        3.71        5.14      1.23 o 
  -4  10   5      911.27      835.86     13.23 o 
  -3  10   5      557.02      573.37      7.67 o 
  -2  10   5     1606.37     1522.42     18.06 o 
  -1  10   5      552.18      554.60      6.09 o 
   0  10   5      168.55      173.64      3.03 o 
   1  10   5     1007.22      981.97      9.90 o 
   2  10   5      316.87      299.51      4.04 o 
   3  10   5      784.40      767.95      7.66 o 
   4  10   5       59.69       65.24      2.30 o 
   5  10   5      503.17      526.12      6.83 o 
   6  10   5       72.95       73.81      2.41 o 
   7  10   5        5.83        7.29      1.58 o 
   8  10   5        0.24        6.33      4.68 o 
  -9  11   5       15.93       15.90      2.60 o 
  -8  11   5      111.51      123.10      5.54 o 
  -7  11   5       71.73       71.33      2.80 o 
  -6  11   5       31.14       39.88      2.08 o 
  -5  11   5       78.63       86.02      2.86 o 
  -4  11   5     1186.92     1139.41     13.02 o 
  -3  11   5       36.95       35.63      3.28 o 
  -2  11   5     1054.24     1018.49     14.48 o 
  -1  11   5      442.77      442.11     10.84 o 
   0  11   5     1457.27     1398.37     15.90 o 
   1  11   5        9.97        3.04      0.83 o 
   2  11   5     1227.71     1178.87     10.82 o 
   3  11   5       14.18       11.63      1.12 o 
   4  11   5      133.08      136.48      3.46 o 
   5  11   5      166.98      145.75      3.45 o 
   6  11   5      473.49      464.00      6.70 o 
   7  11   5      163.44      174.11      5.29 o 
  -8  12   5       80.04       88.35      4.25 o 
  -7  12   5       54.19       58.05      2.65 o 
  -6  12   5       18.52       18.72      2.18 o 
  -5  12   5      414.79      411.07     10.23 o 
  -4  12   5       17.86       12.53      2.14 o 
  -3  12   5       40.99       36.24      2.66 o 
  -2  12   5       35.38       38.70      2.99 o 
  -1  12   5      380.44      396.36      9.91 o 
   0  12   5       32.58       51.64      2.68 o 
   1  12   5      183.98      160.16      4.03 o 
   2  12   5       11.85        8.24      1.08 o 
   3  12   5        3.90        3.66      0.88 o 
   4  12   5       35.19       38.07      2.27 o 
   5  12   5        0.00        2.14      1.26 o 
   6  12   5      310.15      314.95      7.75 o 
   7  12   5       65.73       77.54      4.40 o 
  -8  13   5        6.90        6.05      2.17 o 
  -7  13   5       10.66       11.77      1.89 o 
  -6  13   5       30.97       31.72      2.63 o 
  -5  13   5       13.19       19.11      3.13 o 
  -4  13   5       69.53       79.35      2.96 o 
  -3  13   5      443.67      424.89      8.22 o 
  -2  13   5       31.65       29.11      2.80 o 
  -1  13   5      377.50      375.08      9.66 o 
   0  13   5      156.88      162.48      4.31 o 
   1  13   5        0.24        2.03      1.43 o 
   2  13   5      834.49      825.98     17.27 o 
   3  13   5       22.14       25.45      2.01 o 
   4  13   5       14.49        9.82      2.23 o 
   5  13   5        1.93        1.75      1.50 o 
   6  13   5       12.60       14.13      2.56 o 
  -7  14   5        2.62        0.85      2.12 o 
  -6  14   5        1.02        1.50      1.61 o 
  -5  14   5        0.28        1.46      1.46 o 
  -4  14   5       50.56       47.27      2.71 o 
  -3  14   5       19.46       20.20      2.32 o 
  -2  14   5      158.15      143.01      5.27 o 
  -1  14   5      168.37      151.61      6.13 o 
   0  14   5       19.26       22.18      2.80 o 
   1  14   5        5.76       10.08      1.82 o 
   2  14   5       38.43       35.37      2.70 o 
   3  14   5        2.00        3.35      1.44 o 
   4  14   5       10.68       10.58      2.14 o 
   5  14   5      360.15      381.79      9.01 o 
   6  14   5       91.07       93.01      5.89 o 
  -7  15   5        0.69        4.76      4.64 o 
  -6  15   5      117.50      126.83      5.81 o 
  -5  15   5       87.40       92.33      4.43 o 
  -4  15   5       85.32       79.72      3.48 o 
  -3  15   5      439.52      441.79     17.74 o 
  -2  15   5       34.70       23.24      2.91 o 
  -1  15   5       22.36       28.70      3.09 o 
   0  15   5        0.39        3.42      1.85 o 
   1  15   5      108.18      112.36      4.01 o 
   2  15   5       14.15       13.27      2.11 o 
   3  15   5       20.36       19.64      2.76 o 
   4  15   5       15.51       11.29      3.34 o 
   5  15   5       79.01       81.93      5.96 o 
  -6  16   5      103.80      136.76      8.55 o 
  -5  16   5      169.56      169.19      7.02 o 
  -4  16   5      115.46      119.88      4.24 o 
  -3  16   5       93.49       96.35      6.17 o 
  -2  16   5       90.36      117.83      5.29 o 
  -1  16   5        1.37       -0.14      1.92 o 
   0  16   5       90.65       90.66      4.62 o 
   1  16   5       33.95       29.10      3.37 o 
   2  16   5      100.74      109.69      7.57 o 
   3  16   5       98.59       93.61      7.14 o 
   4  16   5       29.40       32.19      4.41 o 
  -5  17   5       74.86       82.31      7.79 o 
  -4  17   5       33.19       41.84      3.79 o 
  -3  17   5        0.09       -2.02      1.97 o 
  -2  17   5       35.78       37.16      4.13 o 
  -1  17   5       36.78       42.25      3.93 o 
   0  17   5        1.40       -0.27      2.22 o 
   1  17   5        3.93       -1.40      1.95 o 
   2  17   5        1.99        1.42      2.32 o 
   3  17   5        0.06        2.27      2.78 o 
  -3  18   5        6.59        6.75      3.59 o 
  -2  18   5       11.48       11.70      4.18 o 
  -1  18   5       73.08       75.49      7.41 o 
   0  18   5       54.17       61.29      6.59 o 
   1  18   5      176.23      193.97      9.91 o 
   2  18   5        5.77        5.46      2.81 o 
 -11   0   6       84.74      103.70      6.30 o 
 -10   0   6      176.85      182.75      8.04 o 
  -9   0   6       17.09       11.64      2.73 o 
  -8   0   6        7.86       10.92      2.52 o 
  -7   0   6      782.61      794.22     15.95 o 
  -6   0   6      252.56      266.08      3.79 o 
  -5   0   6     1732.28     1697.65     14.21 o 
  -4   0   6      213.16      253.60      3.11 o 
  -3   0   6        1.23       -0.55      0.27 o 
  -2   0   6      267.93      276.34      6.62 o 
  -1   0   6     2997.03     3151.06     56.31 o 
   0   0   6     1453.52     1604.24     29.92 o 
   1   0   6     2284.83     2536.89     54.88 o 
   2   0   6     1652.56     1803.70     18.77 o 
   3   0   6      403.12      409.89      5.09 o 
   4   0   6       78.90       72.15      2.28 o 
   5   0   6      588.72      534.34      9.19 o 
   6   0   6      145.57      147.07      4.64 o 
   7   0   6       24.44       25.35      2.88 o 
   8   0   6      150.00      136.10     16.58 o 
   9   0   6        0.07        0.53      1.76 o 
 -11   1   6       15.41       14.15      3.40 o 
 -10   1   6       49.83       49.30      2.76 o 
  -9   1   6       16.03       19.33      1.61 o 
  -8   1   6        1.17        0.04      0.70 o 
  -7   1   6     3940.97     3913.58     28.41 o 
  -6   1   6      874.03      842.95      6.07 o 
  -5   1   6        8.51       17.62      0.70 o 
  -4   1   6     1212.74     1334.26      7.89 o 
  -3   1   6      136.81      165.76      1.60 o 
  -2   1   6        0.22        7.99      0.54 o 
  -1   1   6      756.64      769.06      9.17 o 
   0   1   6     4211.01     4625.05     43.51 o 
   1   1   6      200.99      218.51      2.50 o 
   2   1   6       58.44       52.85      1.18 o 
   3   1   6      919.05     1058.55      8.12 o 
   4   1   6       11.39       12.52      0.91 o 
   5   1   6      475.05      462.40      5.34 o 
   6   1   6      558.43      491.07      5.89 o 
   7   1   6        0.29        0.32      0.98 o 
   8   1   6       35.10       37.37      2.61 o 
   9   1   6       25.87       25.79      2.38 o 
 -11   2   6       21.35       27.95      4.23 o 
 -10   2   6       10.02       13.27      4.48 o 
  -9   2   6       35.34       31.76      1.96 o 
  -8   2   6      128.26      117.10      2.47 o 
  -7   2   6      930.83      899.82      8.52 o 
  -6   2   6      129.71      126.34      1.90 o 
  -5   2   6      942.94      964.92      6.76 o 
  -4   2   6     2534.04     2680.78     15.84 o 
  -3   2   6       50.51       40.86      0.92 o 
  -2   2   6       77.08       88.11      1.17 o 
  -1   2   6     2831.41     3021.71     33.25 o 
   0   2   6      160.98      146.86      2.60 o 
   1   2   6      858.71      850.64      8.12 o 
   2   2   6      812.58      829.89      5.74 o 
   3   2   6       63.24       68.29      1.38 o 
   4   2   6      213.09      224.68      2.57 o 
   5   2   6        1.61        1.15      0.62 o 
   6   2   6        5.55        5.66      0.93 o 
   7   2   6        2.54        2.42      0.91 o 
   8   2   6       92.07      101.66      4.48 o 
   9   2   6      197.20      227.99      5.67 o 
 -11   3   6       16.61       16.56      2.68 o 
 -10   3   6       91.47       89.64      4.50 o 
  -9   3   6      351.07      347.08      7.00 o 
  -8   3   6       29.81       29.14      1.89 o 
  -7   3   6      362.98      362.71      4.18 o 
  -6   3   6        0.00        0.05      0.44 o 
  -5   3   6      809.69      879.96      6.46 o 
  -4   3   6     1417.23     1475.33      9.63 o 
  -3   3   6     2406.47     2555.58     16.68 o 
  -2   3   6      208.47      229.84      2.35 o 
  -1   3   6       42.45       35.47      1.12 o 
   0   3   6     5265.50     5575.36     60.78 o 
   1   3   6     1552.93     1498.51     21.07 o 
   2   3   6       97.87      107.57      2.05 o 
   3   3   6       66.54       59.96      1.25 o 
   4   3   6      338.97      340.90      3.75 o 
   5   3   6      443.40      408.43      5.46 o 
   6   3   6      217.50      174.55      3.20 o 
   7   3   6       11.90       13.98      1.36 o 
   8   3   6        0.12       -0.12      0.93 o 
   9   3   6       18.53       16.73      2.33 o 
 -11   4   6       55.03       60.73      4.25 o 
 -10   4   6       30.08       29.36      2.61 o 
  -9   4   6        2.74        1.35      1.08 o 
  -8   4   6       39.31       36.64      2.20 o 
  -7   4   6      131.28      127.20      3.25 o 
  -6   4   6      305.26      303.24      3.77 o 
  -5   4   6        0.66        2.95      0.50 o 
  -4   4   6      407.87      428.58      3.44 o 
  -3   4   6       28.80       44.37      1.09 o 
  -2   4   6     2689.31     2844.93     18.66 o 
  -1   4   6       12.37       16.22      0.73 o 
   0   4   6     1206.63     1206.57     14.56 o 
   1   4   6     1259.20     1339.67     14.17 o 
   2   4   6      127.03      141.53      2.97 o 
   3   4   6      665.71      708.73      6.77 o 
   4   4   6        3.70        4.43      0.74 o 
   5   4   6       23.49       17.91      1.19 o 
   6   4   6      510.90      512.71      6.31 o 
   7   4   6       37.39       37.04      1.97 o 
   8   4   6       77.41       91.36      3.02 o 
   9   4   6      170.09      185.13      4.80 o 
 -10   5   6       54.95       57.91      4.76 o 
  -9   5   6       44.08       47.52      2.66 o 
  -8   5   6       44.64       35.23      2.21 o 
  -7   5   6     1448.01     1314.97     13.44 o 
  -6   5   6        1.51        0.05      0.73 o 
  -5   5   6       30.01       28.33      1.26 o 
  -4   5   6      611.57      663.84      4.99 o 
  -3   5   6     1301.59     1422.27     10.57 o 
  -2   5   6      599.60      585.59      4.70 o 
  -1   5   6      928.31     1005.90      7.80 o 
   0   5   6        2.83        2.33      0.59 o 
   1   5   6       86.41      113.57      2.44 o 
   2   5   6        5.36        9.41      0.94 o 
   3   5   6       71.27       65.11      1.83 o 
   4   5   6       15.24       19.09      1.21 o 
   5   5   6       30.29       22.91      1.34 o 
   6   5   6        3.39        2.66      0.90 o 
   7   5   6      192.90      206.71      3.89 o 
   8   5   6       40.85       37.04      2.24 o 
   9   5   6      491.88      534.92     13.59 o 
 -10   6   6       22.56       27.68      2.68 o 
  -9   6   6        3.11        3.27      1.24 o 
  -8   6   6      746.08      685.07      8.70 o 
  -7   6   6      409.04      364.95      9.56 o 
  -6   6   6       72.41       65.10      2.19 o 
  -5   6   6       25.09       15.24      0.88 o 
  -4   6   6        2.64        4.49      0.56 o 
  -3   6   6      764.81      748.15      7.38 o 
  -2   6   6       27.19       31.37      0.82 o 
  -1   6   6      230.64      249.97      2.84 o 
   0   6   6       86.92      102.53      1.76 o 
   1   6   6     2411.69     2513.37     19.09 o 
   2   6   6      334.45      328.04      4.83 o 
   3   6   6      619.13      596.86      6.91 o 
   4   6   6      239.44      242.55      3.33 o 
   5   6   6       20.33       27.84      1.65 o 
   6   6   6       97.45       94.38      3.14 o 
   7   6   6      296.85      289.34      5.65 o 
   8   6   6       49.83       45.94      3.25 o 
   9   6   6       36.98       41.47      3.78 o 
 -10   7   6      305.60      336.75      7.61 o 
  -9   7   6      114.61      119.26      3.79 o 
  -8   7   6       13.54       14.85      1.56 o 
  -7   7   6       80.65       72.50      2.45 o 
  -6   7   6       72.71       41.44      1.88 o 
  -5   7   6      125.67      136.02      2.51 o 
  -4   7   6       60.10       58.33      1.94 o 
  -3   7   6       53.34       46.94      1.39 o 
  -2   7   6      115.51      137.82      2.12 o 
  -1   7   6      151.19      169.92      2.53 o 
   0   7   6      427.00      435.77      4.08 o 
   1   7   6       49.55       56.36      1.55 o 
   2   7   6       81.22       74.52      2.17 o 
   3   7   6      310.57      297.83      4.56 o 
   4   7   6     3022.35     2886.18     25.58 o 
   5   7   6        2.43        0.77      0.82 o 
   6   7   6       42.72       48.03      3.09 o 
   7   7   6      175.59      169.64      4.54 o 
   8   7   6       41.25       46.60      2.73 o 
 -10   8   6       20.46       15.35      2.39 o 
  -9   8   6       11.78        8.97      1.51 o 
  -8   8   6        5.43        3.23      1.96 o 
  -7   8   6      160.94      123.16      3.17 o 
  -6   8   6      296.23      262.90      4.37 o 
  -5   8   6      450.13      437.44      6.04 o 
  -4   8   6      267.80      268.70      4.29 o 
  -3   8   6       30.13       32.67      1.88 o 
  -2   8   6     1583.44     1522.80     12.63 o 
  -1   8   6      124.29      118.57      2.21 o 
   0   8   6      237.22      271.98      3.93 o 
   1   8   6       89.20       95.73      2.42 o 
   2   8   6        0.30        1.13      0.63 o 
   3   8   6      626.63      577.34      6.18 o 
   4   8   6      269.43      244.84      4.34 o 
   5   8   6      633.37      608.54      8.32 o 
   6   8   6      165.95      168.76      4.28 o 
   7   8   6        6.09        3.70      1.74 o 
   8   8   6       49.97       61.03      3.07 o 
  -9   9   6        6.76        6.90      1.57 o 
  -8   9   6       10.37        8.19      1.56 o 
  -7   9   6       93.59       82.77      2.73 o 
  -6   9   6        0.69        2.01      0.96 o 
  -5   9   6       25.18       21.68      1.58 o 
  -4   9   6      117.20      118.92      2.74 o 
  -3   9   6     3213.61     3191.22     32.23 o 
  -2   9   6       31.97       36.66      1.65 o 
  -1   9   6      673.15      665.29      7.20 o 
   0   9   6       16.03       16.62      1.24 o 
   1   9   6      372.08      359.39      4.91 o 
   2   9   6       14.74       12.08      1.35 o 
   3   9   6      108.65      108.19      2.91 o 
   4   9   6      234.79      213.56      4.18 o 
   5   9   6      190.60      189.02      4.49 o 
   6   9   6       16.16       14.69      1.58 o 
   7   9   6      178.16      185.87      4.52 o 
   8   9   6        8.28        4.30      2.92 o 
  -9  10   6        0.01        1.08      1.54 o 
  -8  10   6        1.90        1.98      1.14 o 
  -7  10   6       19.40       21.60      1.71 o 
  -6  10   6        0.51       -0.63      0.94 o 
  -5  10   6      828.61      807.42     10.13 o 
  -4  10   6        0.16        2.30      0.84 o 
  -3  10   6      403.51      397.78      6.60 o 
  -2  10   6      175.12      179.63      3.19 o 
  -1  10   6      238.32      258.55      3.91 o 
   0  10   6        0.86        2.67      0.86 o 
   1  10   6      174.84      171.45      3.33 o 
   2  10   6      100.76      109.27      2.75 o 
   3  10   6       25.79       29.26      1.89 o 
   4  10   6      355.61      345.53      5.11 o 
   5  10   6       22.94       21.59      1.85 o 
   6  10   6       47.97       45.66      2.38 o 
   7  10   6        0.04        1.56      1.65 o 
   8  10   6        7.17        3.30      2.50 o 
  -9  11   6       22.68       20.24      2.76 o 
  -8  11   6        2.91        1.60      1.32 o 
  -7  11   6       15.67       11.45      1.53 o 
  -6  11   6      302.73      284.43      5.55 o 
  -5  11   6      268.64      257.19      4.97 o 
  -4  11   6      423.72      414.74      5.90 o 
  -3  11   6     1129.84     1105.11     12.66 o 
  -2  11   6      118.37      119.06      3.52 o 
  -1  11   6       50.73       58.54      3.08 o 
   0  11   6      296.87      249.30      4.46 o 
   1  11   6       67.48       62.94      2.15 o 
   2  11   6       33.92       43.41      1.68 o 
   3  11   6      358.56      351.91      5.43 o 
   4  11   6        8.75        6.71      1.22 o 
   5  11   6        0.09        0.94      1.03 o 
   6  11   6       19.63       17.27      2.15 o 
   7  11   6        1.43        4.28      2.00 o 
  -8  12   6       25.94       30.90      3.25 o 
  -7  12   6       13.72       14.98      1.68 o 
  -6  12   6        1.10        1.55      1.22 o 
  -5  12   6       10.81        9.40      1.29 o 
  -4  12   6       41.17       44.49      2.21 o 
  -3  12   6      115.32      105.32      4.86 o 
  -2  12   6       55.54       46.40      2.56 o 
  -1  12   6      101.13       91.74      3.26 o 
   0  12   6       55.25       43.11      2.99 o 
   1  12   6      194.26      164.23      3.35 o 
   2  12   6      168.77      161.76      3.41 o 
   3  12   6       32.25       32.77      1.69 o 
   4  12   6       14.52       10.93      1.54 o 
   5  12   6       23.23       17.57      1.85 o 
   6  12   6       17.33       20.81      2.25 o 
   7  12   6       78.02       69.58      4.33 o 
  -8  13   6       43.72       51.20      5.48 o 
  -7  13   6        5.83        7.51      1.60 o 
  -6  13   6        0.41        1.21      1.19 o 
  -5  13   6        8.41        9.19      1.67 o 
  -4  13   6       94.90       91.68      5.14 o 
  -3  13   6      103.01       94.86      3.85 o 
  -2  13   6       61.37       67.45      4.77 o 
  -1  13   6      595.88      567.28      8.86 o 
   0  13   6       46.40       39.33      2.63 o 
   1  13   6      693.68      627.21      9.63 o 
   2  13   6        2.56        2.75      0.88 o 
   3  13   6       92.30       81.90      3.29 o 
   4  13   6        5.55        5.37      1.36 o 
   5  13   6       60.94       64.27      3.22 o 
   6  13   6        7.18        5.97      2.28 o 
  -7  14   6       33.40       29.64      7.51 o 
  -6  14   6       25.67       26.07      2.60 o 
  -5  14   6       74.78       80.07      3.55 o 
  -4  14   6       69.84       71.03      3.11 o 
  -3  14   6       24.85       29.14      2.74 o 
  -2  14   6        2.08       -0.18      1.69 o 
  -1  14   6       71.34       68.17      6.70 o 
   0  14   6        0.02       -0.96      1.37 o 
   1  14   6      120.92      114.09      4.01 o 
   2  14   6       45.06       44.47      3.01 o 
   3  14   6      159.84      153.61      4.41 o 
   4  14   6       32.95       43.20      3.23 o 
   5  14   6       12.38       14.41      2.47 o 
   6  14   6        1.94        2.98      2.37 o 
  -6  15   6       44.24       53.34      4.36 o 
  -5  15   6        3.61        5.01      2.26 o 
  -4  15   6       23.47       25.33      2.76 o 
  -3  15   6       31.00       27.00      3.09 o 
  -2  15   6      496.01      516.95     11.00 o 
  -1  15   6       55.64       59.82      4.08 o 
   0  15   6       11.49        9.67      1.94 o 
   1  15   6       61.79       67.23      3.48 o 
   2  15   6      129.07      134.14      4.56 o 
   3  15   6      153.80      166.75      5.78 o 
   4  15   6        5.02        9.52      2.44 o 
   5  15   6       15.00       18.20      4.06 o 
  -6  16   6      161.56      161.86      9.25 o 
  -5  16   6       22.53       27.80      3.34 o 
  -4  16   6       63.57       62.43      3.57 o 
  -3  16   6      255.18      250.55      7.66 o 
  -2  16   6       27.38       35.73      3.59 o 
  -1  16   6        7.19        3.59      2.12 o 
   0  16   6       15.36       14.14      2.77 o 
   1  16   6        5.09        2.82      1.81 o 
   2  16   6        2.96        2.96      2.61 o 
   3  16   6       32.89       31.34      3.43 o 
   4  16   6       15.84        9.37      5.00 o 
  -4  17   6       72.27       90.08      5.58 o 
  -3  17   6       63.11       62.90      4.74 o 
  -2  17   6       36.37       40.88      4.03 o 
  -1  17   6       51.54       48.90      5.56 o 
   0  17   6       22.97       21.60      4.71 o 
   1  17   6      236.22      275.50      8.76 o 
   2  17   6      177.22      188.56      6.83 o 
   3  17   6       21.34       26.65      6.50 o 
  -3  18   6        0.61       -0.21      3.29 o 
  -2  18   6       27.73       27.60      5.16 o 
  -1  18   6       25.59       30.72      7.16 o 
   0  18   6        1.62        5.87      3.29 o 
   1  18   6       22.02       21.36      3.71 o 
 -11   1   7       80.37       97.88      6.32 o 
 -10   1   7       21.80       26.33      2.42 o 
  -9   1   7        4.69        3.28      1.02 o 
  -8   1   7      259.32      257.15      3.80 o 
  -7   1   7      323.57      310.91      3.81 o 
  -6   1   7      556.00      547.27      4.53 o 
  -5   1   7      456.68      453.29      3.50 o 
  -4   1   7      360.03      365.27      2.79 o 
  -3   1   7      112.58      121.24      1.60 o 
  -2   1   7     1764.52     1846.25     16.15 o 
  -1   1   7      713.95      761.34     17.19 o 
   0   1   7     7307.71     8066.82     75.73 o 
   1   1   7     1384.49     1486.56     11.30 o 
   2   1   7      161.64      151.12      2.31 o 
   3   1   7       92.77       93.97      1.45 o 
   4   1   7      119.58      135.53      2.44 o 
   5   1   7      316.94      315.41      4.30 o 
   6   1   7       92.63       83.97      2.63 o 
   7   1   7      178.71      161.94      3.79 o 
   8   1   7        1.64        1.43      1.17 o 
   9   1   7        1.57        3.32      1.49 o 
 -11   2   7        8.41        9.78      3.81 o 
 -10   2   7        8.74       12.21      2.32 o 
  -9   2   7       19.34       21.93      2.81 o 
  -8   2   7      178.06      175.21      3.03 o 
  -7   2   7      825.54      783.07      7.59 o 
  -6   2   7        1.54        1.28      0.53 o 
  -5   2   7     1247.38     1249.64      8.38 o 
  -4   2   7      780.08      853.32      6.10 o 
  -3   2   7        5.62        8.99      0.55 o 
  -2   2   7     2223.47     2427.09     17.74 o 
  -1   2   7      969.58     1012.20     10.87 o 
   0   2   7     1375.33     1476.09     16.83 o 
   1   2   7     1951.24     2105.03     15.98 o 
   2   2   7     1277.63     1354.92      9.28 o 
   3   2   7      198.49      206.76      2.51 o 
   4   2   7        7.70        9.48      0.72 o 
   5   2   7      510.32      497.99      5.68 o 
   6   2   7        6.53       11.68      1.13 o 
   7   2   7       53.40       51.29      2.17 o 
   8   2   7      187.69      198.59      5.11 o 
   9   2   7       24.84       25.42      2.43 o 
 -11   3   7       17.26       14.12      2.57 o 
 -10   3   7       11.54        8.90      2.52 o 
  -9   3   7       94.48       91.21      3.24 o 
  -8   3   7       38.93       32.31      2.09 o 
  -7   3   7        8.82        6.25      1.03 o 
  -6   3   7      692.35      645.10      6.51 o 
  -5   3   7       60.86       56.71      1.29 o 
  -4   3   7      340.27      358.69      3.35 o 
  -3   3   7      971.28      978.73      7.31 o 
  -2   3   7      228.17      232.33      2.61 o 
  -1   3   7      364.54      464.35      5.37 o 
   0   3   7      306.82      362.76      4.87 o 
   1   3   7       17.17       17.31      1.17 o 
   2   3   7      389.07      393.73      5.32 o 
   3   3   7      120.12      136.30      2.16 o 
   4   3   7        2.22        1.32      0.77 o 
   5   3   7      275.56      246.03      3.22 o 
   6   3   7      478.48      461.66      5.73 o 
   7   3   7      110.25      107.79      2.92 o 
   8   3   7        0.33       -0.12      1.00 o 
   9   3   7       71.18       84.08      3.76 o 
 -11   4   7      189.40      211.08      7.15 o 
 -10   4   7       43.81       38.93      4.89 o 
  -9   4   7       18.25       22.46      2.08 o 
  -8   4   7       26.27       26.09      1.94 o 
  -7   4   7      231.74      218.28      3.64 o 
  -6   4   7        0.59        2.17      0.68 o 
  -5   4   7        1.00       -0.01      0.44 o 
  -4   4   7      608.86      650.42      5.17 o 
  -3   4   7     1345.67     1482.02     10.56 o 
  -2   4   7     1120.30     1127.78      8.72 o 
  -1   4   7       92.97      120.01      1.81 o 
   0   4   7     1230.62     1247.17     13.31 o 
   1   4   7     3420.19     3598.63     38.88 o 
   2   4   7      176.00      175.72      2.86 o 
   3   4   7      531.78      536.99      5.11 o 
   4   4   7       58.32       50.26      1.50 o 
   5   4   7     1276.80     1205.68     10.78 o 
   6   4   7      111.53      117.81      3.03 o 
   7   4   7       95.48       95.03      2.77 o 
   8   4   7      193.46      209.59      4.58 o 
   9   4   7      199.97      219.84      5.69 o 
 -10   5   7      251.43      271.48      8.07 o 
  -9   5   7      147.76      160.74      4.21 o 
  -8   5   7        3.06        1.01      1.08 o 
  -7   5   7       73.56       71.42      2.41 o 
  -6   5   7      103.84      105.97      3.31 o 
  -5   5   7       29.79       32.33      1.19 o 
  -4   5   7     1197.11     1118.18      7.93 o 
  -3   5   7      486.04      483.94      4.84 o 
  -2   5   7      379.73      408.14      3.97 o 
  -1   5   7       42.78       44.39      1.13 o 
   0   5   7       94.00      108.04      2.33 o 
   1   5   7      341.57      362.05      8.43 o 
   2   5   7      265.24      268.98      3.86 o 
   3   5   7       35.55       27.93      1.36 o 
   4   5   7      381.75      391.27      4.24 o 
   5   5   7       22.58       27.15      1.45 o 
   6   5   7       51.18       53.78      2.06 o 
   7   5   7      250.16      262.53      5.89 o 
   8   5   7        7.64        8.68      1.42 o 
   9   5   7        6.89        7.71      2.30 o 
 -10   6   7        2.73        6.13      2.00 o 
  -9   6   7       19.05       17.87      1.85 o 
  -8   6   7      453.57      431.32      6.48 o 
  -7   6   7      140.79      126.88      3.14 o 
  -6   6   7      553.22      465.93      6.12 o 
  -5   6   7      369.81      374.76      4.43 o 
  -4   6   7      132.87      133.00      1.92 o 
  -3   6   7       44.09       31.13      1.37 o 
  -2   6   7       19.38       14.05      0.79 o 
  -1   6   7        0.83        0.53      0.40 o 
   0   6   7      232.99      232.99      3.21 o 
   1   6   7      126.28      140.18      2.71 o 
   2   6   7       81.59      102.02      2.42 o 
   3   6   7        0.50        3.26      0.91 o 
   4   6   7     2274.72     2252.13     19.43 o 
   5   6   7      434.10      382.35      6.26 o 
   6   6   7        1.09        0.72      0.81 o 
   7   6   7        2.88        3.24      1.19 o 
   8   6   7        0.00        2.41      1.71 o 
 -10   7   7       50.18       45.43      2.92 o 
  -9   7   7       88.45       97.13      3.43 o 
  -8   7   7        2.94        3.00      1.18 o 
  -7   7   7       36.55       28.85      1.83 o 
  -6   7   7      944.20      830.10      9.23 o 
  -5   7   7      153.98      158.14      3.07 o 
  -4   7   7        0.14        0.70      0.57 o 
  -3   7   7      481.94      501.13      5.37 o 
  -2   7   7        0.34        0.44      0.53 o 
  -1   7   7       83.62       80.77      1.58 o 
   0   7   7      378.78      362.79      4.90 o 
   1   7   7      304.38      327.94      3.95 o 
   2   7   7      277.72      292.32      4.31 o 
   3   7   7        0.85        4.45      1.05 o 
   4   7   7      233.13      208.07      3.92 o 
   5   7   7        1.49        1.05      1.07 o 
   6   7   7      100.38       92.82      3.19 o 
   7   7   7      181.86      192.23      4.52 o 
   8   7   7        1.89       -2.11      1.70 o 
 -10   8   7       16.34       19.51      2.51 o 
  -9   8   7       11.82       11.12      1.64 o 
  -8   8   7       32.91       32.08      2.10 o 
  -7   8   7        0.44        1.57      0.97 o 
  -6   8   7       95.22       69.04      2.40 o 
  -5   8   7      115.96      107.66      3.02 o 
  -4   8   7      158.22      158.49      2.66 o 
  -3   8   7      681.82      594.30      6.79 o 
  -2   8   7      158.09      185.72      2.91 o 
  -1   8   7     1018.18     1036.64     10.92 o 
   0   8   7       89.24       90.87      2.32 o 
   1   8   7      581.54      567.65      5.82 o 
   2   8   7      204.71      203.87      3.88 o 
   3   8   7      238.79      225.24      4.08 o 
   4   8   7      116.59      114.14      3.02 o 
   5   8   7      326.46      295.60      4.88 o 
   6   8   7      209.40      203.29      4.80 o 
   7   8   7      308.80      336.02      6.19 o 
   8   8   7        6.78        5.20      2.33 o 
  -9   9   7        5.10        2.95      1.34 o 
  -8   9   7       29.33       23.43      1.90 o 
  -7   9   7       57.59       61.31      2.93 o 
  -6   9   7       45.39       53.11      2.40 o 
  -5   9   7      187.97      166.99      3.54 o 
  -4   9   7      537.10      484.49      6.05 o 
  -3   9   7       14.26       21.62      1.36 o 
  -2   9   7       73.59       81.28      2.17 o 
  -1   9   7        7.28       11.48      0.92 o 
   0   9   7       40.43       39.91      1.76 o 
   1   9   7      815.34      795.56     10.03 o 
   2   9   7       23.19       19.01      1.54 o 
   3   9   7      198.43      184.27      3.79 o 
   4   9   7       26.61       14.96      1.55 o 
   5   9   7       12.72        9.81      1.78 o 
   6   9   7      205.40      206.90      4.87 o 
   7   9   7        0.91        2.03      1.27 o 
   8   9   7        1.09       -0.76      1.50 o 
  -9  10   7       18.37       20.38      2.05 o 
  -8  10   7      159.18      160.14      4.03 o 
  -7  10   7        0.88        2.78      1.10 o 
  -6  10   7      150.49      145.16      3.82 o 
  -5  10   7       95.15       86.17      2.67 o 
  -4  10   7      550.13      521.43      7.23 o 
  -3  10   7     2070.27     1965.21     19.35 o 
  -2  10   7      484.44      462.67      5.82 o 
  -1  10   7      312.58      296.59      4.41 o 
   0  10   7     1290.66     1269.74     12.36 o 
   1  10   7      356.53      330.13      4.89 o 
   2  10   7       99.97       80.95      2.81 o 
   3  10   7       10.33        9.83      1.36 o 
   4  10   7      147.96      128.08      3.41 o 
   5  10   7      148.38      124.22      4.13 o 
   6  10   7       95.16       97.82      3.51 o 
   7  10   7      225.71      250.06      5.40 o 
  -9  11   7       72.06       76.81      4.35 o 
  -8  11   7      113.17      113.82      3.53 o 
  -7  11   7       43.81       47.93      2.45 o 
  -6  11   7      190.71      186.74      4.21 o 
  -5  11   7      352.17      325.91      5.43 o 
  -4  11   7      146.72      129.82      3.47 o 
  -3  11   7       31.89       36.47      3.06 o 
  -2  11   7      761.71      764.60      9.02 o 
  -1  11   7      240.47      242.01      3.97 o 
   0  11   7       72.83       66.10      2.34 o 
   1  11   7       24.41       40.70      1.90 o 
   2  11   7      838.58      758.39      7.90 o 
   3  11   7      145.17      126.18      3.16 o 
   4  11   7       14.32       11.18      1.40 o 
   5  11   7      197.55      184.38      4.55 o 
   6  11   7       91.03       89.69      7.42 o 
   7  11   7      195.27      209.17      5.89 o 
  -8  12   7        3.54        2.10      1.80 o 
  -7  12   7       62.51       67.72      3.08 o 
  -6  12   7      146.71      155.16      4.14 o 
  -5  12   7       13.99       16.92      3.83 o 
  -4  12   7        3.12        1.59      0.79 o 
  -3  12   7      234.13      219.83      4.71 o 
  -2  12   7       56.41       56.58      2.73 o 
  -1  12   7        2.40        3.55      1.44 o 
   0  12   7      411.78      379.33      5.39 o 
   1  12   7      426.56      448.69      9.12 o 
   2  12   7      153.30      134.24      2.76 o 
   3  12   7       11.44        9.45      1.36 o 
   4  12   7        0.17        2.12      1.20 o 
   5  12   7      281.09      280.50      5.79 o 
   6  12   7       76.98       69.96      3.91 o 
  -8  13   7       57.89       59.26      3.65 o 
  -7  13   7       20.73       21.56      3.15 o 
  -6  13   7       87.05      104.33      3.36 o 
  -5  13   7       52.82       60.87      2.59 o 
  -4  13   7        1.59        1.03      0.95 o 
  -3  13   7        1.97        1.95      1.14 o 
  -2  13   7        0.26        1.40      1.17 o 
  -1  13   7       21.99       26.80      2.28 o 
   0  13   7      136.89      161.88      4.51 o 
   1  13   7       31.91       28.63      1.70 o 
   2  13   7       33.54       31.21      1.83 o 
   3  13   7      185.91      187.04      4.26 o 
   4  13   7      175.28      192.03      4.67 o 
   5  13   7      123.46      121.98      4.38 o 
   6  13   7        3.06        3.38      2.38 o 
  -7  14   7        9.62        7.75      2.44 o 
  -6  14   7       12.93       14.88      1.87 o 
  -5  14   7       87.80       95.44      3.17 o 
  -4  14   7      120.36      116.04      5.65 o 
  -3  14   7       91.92       96.40      3.43 o 
  -2  14   7       16.24       20.92      2.04 o 
  -1  14   7        0.50       -1.88      1.39 o 
   0  14   7      128.88      126.59      4.18 o 
   1  14   7       45.18       43.72      2.96 o 
   2  14   7       26.21       27.39      2.58 o 
   3  14   7       51.11       62.64      3.36 o 
   4  14   7        0.00       -0.19      2.04 o 
   5  14   7      136.39      135.70      4.32 o 
  -6  15   7        0.58        0.50      2.11 o 
  -5  15   7        2.63        5.02      1.93 o 
  -4  15   7      101.97       95.92      5.15 o 
  -3  15   7       27.89       27.31      3.22 o 
  -2  15   7      130.65      147.03      4.56 o 
  -1  15   7      225.60      224.96      5.65 o 
   0  15   7      364.77      367.14      7.38 o 
   1  15   7       22.61       30.18      3.30 o 
   2  15   7        6.04        0.06      2.02 o 
   3  15   7        0.53       -2.16      1.92 o 
   4  15   7      122.20      135.47      5.54 o 
  -5  16   7        8.26       15.04      2.74 o 
  -4  16   7       14.08        6.29      2.54 o 
  -3  16   7       96.23      103.29      5.25 o 
  -2  16   7      331.03      367.10      9.43 o 
  -1  16   7      118.55      121.40      4.48 o 
   0  16   7       28.98       25.91      2.64 o 
   1  16   7        0.55       -1.41      1.67 o 
   2  16   7       38.77       47.70      3.46 o 
   3  16   7      106.19       99.44      6.13 o 
   4  16   7        0.04        1.84      4.46 o 
  -4  17   7        0.07        1.16      3.24 o 
  -3  17   7        1.52        5.87      3.48 o 
  -2  17   7      180.56      190.59      6.90 o 
  -1  17   7      103.95      107.91      5.38 o 
   0  17   7       74.06       74.00      3.96 o 
   1  17   7        7.79        9.10      3.29 o 
   2  17   7      276.64      308.26     10.38 o 
  -2  18   7       65.97       51.45      6.42 o 
  -1  18   7       86.78       97.51     16.31 o 
   0  18   7        2.05        5.00      2.47 o 
 -10   0   8       25.47       23.73      2.62 o 
  -9   0   8      436.26      461.27      9.45 o 
  -8   0   8        0.81       -0.43      1.06 o 
  -7   0   8     2311.15     2349.90     23.88 o 
  -6   0   8        0.57        0.30      0.62 o 
  -5   0   8       72.73       81.51      1.78 o 
  -4   0   8     5267.88     5488.32     41.98 o 
  -3   0   8      403.81      407.07      4.30 o 
  -2   0   8       81.34       77.97      1.92 o 
  -1   0   8      778.67      851.58     14.99 o 
   0   0   8      390.58      325.44     10.91 o 
   1   0   8       27.93       30.52      1.62 o 
   2   0   8     4775.13     5236.32    105.38 o 
   3   0   8     5539.47     5780.42    134.41 o 
   4   0   8      155.13      152.56      4.27 o 
   5   0   8      130.10      115.28      4.82 o 
   6   0   8      151.75      138.32      7.04 o 
   7   0   8       83.75       87.27      4.24 o 
   8   0   8       47.42       52.46      4.44 o 
   9   0   8      125.06      120.93      6.19 o 
 -11   1   8       15.59       19.11      3.40 o 
 -10   1   8      158.90      187.80      6.04 o 
  -9   1   8      185.48      177.77      3.79 o 
  -8   1   8       22.45       19.69      1.46 o 
  -7   1   8     2240.42     2205.74     18.13 o 
  -6   1   8      102.41      105.81      1.80 o 
  -5   1   8      227.80      273.04      2.54 o 
  -4   1   8       37.78       40.22      1.00 o 
  -3   1   8      669.80      697.57      5.85 o 
  -2   1   8      221.46      254.68      3.95 o 
  -1   1   8     1143.38     1252.38     12.00 o 
   0   1   8     2640.58     2868.53     39.65 o 
   1   1   8     2604.54     2769.88     18.95 o 
   2   1   8      336.49      341.10      4.67 o 
   3   1   8     1479.52     1525.14     14.51 o 
   4   1   8      520.30      525.23      5.70 o 
   5   1   8        2.06        1.49      0.86 o 
   6   1   8       16.93       22.94      1.73 o 
   7   1   8       19.23       19.43      1.73 o 
   8   1   8       68.91       69.25      3.34 o 
   9   1   8      181.14      184.80      5.35 o 
 -11   2   8      156.32      169.69      8.24 o 
 -10   2   8        7.41       10.20      2.18 o 
  -9   2   8       14.01       15.25      1.86 o 
  -8   2   8       34.00       37.32      1.99 o 
  -7   2   8      579.95      564.29      5.11 o 
  -6   2   8       20.37       24.02      1.07 o 
  -5   2   8        0.32        0.84      0.45 o 
  -4   2   8      971.12     1044.25      7.60 o 
  -3   2   8      692.22      708.03      6.25 o 
  -2   2   8       15.51       26.50      0.89 o 
  -1   2   8     2651.17     2889.35     29.82 o 
   0   2   8     1583.55     1629.97     14.93 o 
   1   2   8      473.22      470.08      3.65 o 
   2   2   8        2.70        5.18      0.46 o 
   3   2   8      714.18      707.42      6.65 o 
   4   2   8     1034.31     1014.65      9.22 o 
   5   2   8       15.04        9.60      1.02 o 
   6   2   8        5.42        2.64      0.87 o 
   7   2   8       32.20       32.02      2.09 o 
   8   2   8       54.41       59.69      3.13 o 
   9   2   8        5.20        4.35      1.60 o 
 -11   3   8        5.73        4.75      2.17 o 
 -10   3   8        1.69        1.15      1.65 o 
  -9   3   8       92.92       97.16      3.76 o 
  -8   3   8        0.29       -0.32      0.81 o 
  -7   3   8      697.52      671.68      6.77 o 
  -6   3   8      298.29      282.24      4.18 o 
  -5   3   8       21.82       28.25      1.03 o 
  -4   3   8     1036.31     1179.87      9.54 o 
  -3   3   8      524.88      499.42      4.61 o 
  -2   3   8      560.08      573.83      4.85 o 
  -1   3   8        1.82        5.37      0.66 o 
   0   3   8      527.82      549.89      6.30 o 
   1   3   8      187.29      184.67      2.96 o 
   2   3   8       64.87       58.20      1.08 o 
   3   3   8       39.78       42.36      1.24 o 
   4   3   8      550.29      546.23      5.71 o 
   5   3   8       56.95       52.83      2.10 o 
   6   3   8       11.37        8.28      1.10 o 
   7   3   8      392.97      393.58      5.98 o 
   8   3   8       57.27       58.34      3.83 o 
   9   3   8      217.51      246.49      6.19 o 
 -11   4   8       25.64       22.17      3.08 o 
 -10   4   8        0.01        0.25      3.32 o 
  -9   4   8      100.61      107.92      3.42 o 
  -8   4   8      165.61      147.25      3.76 o 
  -7   4   8       59.87       46.70      2.47 o 
  -6   4   8        0.52       -0.36      0.55 o 
  -5   4   8       54.11       52.32      1.36 o 
  -4   4   8      705.89      789.32      5.87 o 
  -3   4   8     1055.23     1166.31      8.65 o 
  -2   4   8       32.04       40.83      1.13 o 
  -1   4   8        3.90        3.60      0.57 o 
   0   4   8     1042.64     1111.89      9.53 o 
   1   4   8       10.42        8.09      0.82 o 
   2   4   8       47.04       46.17      1.41 o 
   3   4   8      305.71      283.87      3.90 o 
   4   4   8      332.04      304.44      3.93 o 
   5   4   8        0.64        1.70      1.15 o 
   6   4   8        1.48        1.65      0.99 o 
   7   4   8      156.72      170.97      4.49 o 
   8   4   8      114.21      115.78      3.51 o 
 -10   5   8       56.05       60.20      4.41 o 
  -9   5   8       87.30       84.12      3.12 o 
  -8   5   8      185.48      168.82      4.10 o 
  -7   5   8        0.44       -0.05      1.07 o 
  -6   5   8      298.95      299.42      3.79 o 
  -5   5   8       69.87       61.95      1.61 o 
  -4   5   8      457.97      462.23      3.93 o 
  -3   5   8        8.84       11.66      0.94 o 
  -2   5   8      103.55      104.76      1.80 o 
  -1   5   8      107.19      103.29      1.70 o 
   0   5   8     2133.38     2108.55     26.91 o 
   1   5   8      661.14      645.65      8.26 o 
   2   5   8       95.61       94.75      2.10 o 
   3   5   8      456.45      462.43      5.70 o 
   4   5   8      195.42      206.81      3.25 o 
   5   5   8      397.54      406.47      5.37 o 
   6   5   8       66.63       58.76      2.54 o 
   7   5   8       65.32       67.05      2.91 o 
   8   5   8        4.38        4.06      1.18 o 
 -10   6   8       15.31       17.80      2.06 o 
  -9   6   8       27.66       28.54      2.25 o 
  -8   6   8        0.00       -0.03      1.00 o 
  -7   6   8      356.16      319.17      5.16 o 
  -6   6   8      106.68       98.76      2.39 o 
  -5   6   8       30.07       41.18      1.25 o 
  -4   6   8      203.28      218.91      2.92 o 
  -3   6   8      355.86      322.43      3.32 o 
  -2   6   8       64.12       62.94      1.45 o 
  -1   6   8       10.59       21.64      0.93 o 
   0   6   8     2136.99     2173.01     18.09 o 
   1   6   8       31.14       35.47      1.95 o 
   2   6   8      159.94      159.77      3.90 o 
   3   6   8      544.21      549.08      6.63 o 
   4   6   8       76.72       67.93      3.16 o 
   5   6   8      225.83      199.19      3.96 o 
   6   6   8        0.47       -0.96      0.93 o 
   7   6   8        0.02        0.36      1.35 o 
   8   6   8      130.39      136.32     11.39 o 
 -10   7   8       17.52       24.28      2.61 o 
  -9   7   8       60.27       70.63      3.07 o 
  -8   7   8      229.01      224.95      4.54 o 
  -7   7   8      135.28      133.84      3.28 o 
  -6   7   8      302.34      278.20      4.22 o 
  -5   7   8        3.13        4.28      0.82 o 
  -4   7   8      238.68      228.39      3.43 o 
  -3   7   8      217.13      248.16      3.25 o 
  -2   7   8        4.12        5.28      0.60 o 
  -1   7   8      259.45      260.29      3.09 o 
   0   7   8       30.13       24.82      1.17 o 
   1   7   8     1131.15     1115.44      9.78 o 
   2   7   8     1158.65     1190.52     13.49 o 
   3   7   8      571.52      555.48      6.90 o 
   4   7   8        9.85       10.21      1.60 o 
   5   7   8       73.58       65.97      6.52 o 
   6   7   8        4.95        5.21      1.58 o 
   7   7   8      115.51      120.50      4.82 o 
   8   7   8       45.96       48.95      5.43 o 
 -10   8   8        2.24        3.14      1.53 o 
  -9   8   8       97.91       95.10      3.48 o 
  -8   8   8      193.36      218.32      4.54 o 
  -7   8   8      117.27      115.28      3.78 o 
  -6   8   8       68.87       76.98      2.15 o 
  -5   8   8      908.09      846.61      8.39 o 
  -4   8   8       31.25       31.68      1.34 o 
  -3   8   8      141.36      142.01      2.91 o 
  -2   8   8      776.32      744.89      8.09 o 
  -1   8   8      116.41      120.90      2.24 o 
   0   8   8      766.17      746.76      7.15 o 
   1   8   8        5.43        6.49      0.88 o 
   2   8   8       79.99       72.77      2.17 o 
   3   8   8       34.67       33.96      2.41 o 
   4   8   8        2.88        2.27      1.35 o 
   5   8   8        1.58        2.50      1.07 o 
   6   8   8      154.58      156.38      4.22 o 
   7   8   8      155.62      161.80      7.05 o 
   8   8   8      162.65      152.67      6.68 o 
  -9   9   8       21.00       22.45      2.08 o 
  -8   9   8        0.38        1.20      1.14 o 
  -7   9   8       85.59       75.51      2.62 o 
  -6   9   8       92.61       89.10      3.80 o 
  -5   9   8      569.50      545.27      6.16 o 
  -4   9   8      187.75      188.37      3.00 o 
  -3   9   8      382.89      401.90      5.40 o 
  -2   9   8        0.00        1.20      0.75 o 
  -1   9   8      512.03      498.49      6.40 o 
   0   9   8        6.57        6.01      1.00 o 
   1   9   8      120.58      135.80      3.38 o 
   2   9   8      240.84      250.75      4.73 o 
   3   9   8      456.51      454.03      5.49 o 
   4   9   8        0.04       -0.59      1.28 o 
   5   9   8      115.97      109.60      7.55 o 
   6   9   8       20.60       21.75      2.06 o 
   7   9   8        0.84        0.46      1.17 o 
  -9  10   8      273.63      288.01      6.45 o 
  -8  10   8      139.08      149.12      3.89 o 
  -7  10   8       98.52       86.67      2.83 o 
  -6  10   8       51.07       49.79      2.39 o 
  -5  10   8       88.52       85.54      2.71 o 
  -4  10   8      474.93      444.52      5.46 o 
  -3  10   8     1589.13     1537.24     17.01 o 
  -2  10   8        8.94       11.16      1.19 o 
  -1  10   8        2.24        2.42      0.80 o 
   0  10   8       51.99       45.82      2.12 o 
   1  10   8      108.64       87.15      2.54 o 
   2  10   8        9.06       12.14      1.51 o 
   3  10   8        2.94        1.19      1.07 o 
   4  10   8       17.91       16.61      1.77 o 
   5  10   8       48.35       53.29      4.05 o 
   6  10   8      176.60      174.36      4.59 o 
   7  10   8       98.97      105.29      3.65 o 
  -9  11   8      185.41      202.97      6.44 o 
  -8  11   8       21.37       23.95      2.30 o 
  -7  11   8       94.00      102.87      3.56 o 
  -6  11   8      395.53      365.98      6.18 o 
  -5  11   8        0.79        0.56      0.97 o 
  -4  11   8       27.97       31.90      1.69 o 
  -3  11   8      212.22      202.68      3.93 o 
  -2  11   8       87.85       87.83      2.86 o 
  -1  11   8       26.20       23.94      1.57 o 
   0  11   8       58.76       43.22      1.98 o 
   1  11   8        1.00       -0.49      0.84 o 
   2  11   8        3.26        4.42      1.50 o 
   3  11   8       61.62       61.15      2.65 o 
   4  11   8       36.27       30.32      2.34 o 
   5  11   8       18.00       23.05      2.15 o 
   6  11   8        9.85        8.48      2.06 o 
   7  11   8        2.48        1.76      2.58 o 
  -8  12   8        4.12        3.28      1.82 o 
  -7  12   8        9.27        6.84      1.59 o 
  -6  12   8       53.71       49.01      2.76 o 
  -5  12   8      380.73      384.09      6.18 o 
  -4  12   8       16.26       13.22      1.30 o 
  -3  12   8       76.80       84.94      3.18 o 
  -2  12   8      544.65      526.25      7.37 o 
  -1  12   8       45.60       47.43      2.10 o 
   0  12   8     1450.59     1355.48     16.23 o 
   1  12   8       50.91       56.08      2.32 o 
   2  12   8        4.76        4.82      1.21 o 
   3  12   8       20.52       23.53      1.76 o 
   4  12   8      130.97      146.62      4.66 o 
   5  12   8      106.24      108.06      3.71 o 
   6  12   8        0.94        1.81      1.70 o 
  -8  13   8       26.99       28.13      3.02 o 
  -7  13   8        0.33       -0.46      1.36 o 
  -6  13   8       26.00       28.42      2.16 o 
  -5  13   8        2.34        2.13      1.21 o 
  -4  13   8      125.25      123.28      4.60 o 
  -3  13   8      157.64      150.22      4.07 o 
  -2  13   8        1.05        0.55      1.14 o 
  -1  13   8        0.53        0.09      1.43 o 
   0  13   8        0.03       -0.40      1.14 o 
   1  13   8      501.93      499.36      6.74 o 
   2  13   8        1.90        1.10      1.54 o 
   3  13   8       10.31        9.18      1.39 o 
   4  13   8        0.54        1.20      1.42 o 
   5  13   8       41.17       41.47      4.84 o 
   6  13   8       22.19       22.64      3.13 o 
  -7  14   8       22.51       19.30      2.93 o 
  -6  14   8        3.49        7.11      1.56 o 
  -5  14   8      196.22      212.63      4.66 o 
  -4  14   8       31.51       34.68      3.13 o 
  -3  14   8        1.70        3.91      1.39 o 
  -2  14   8      194.84      199.85      4.80 o 
  -1  14   8       61.77       73.83      3.42 o 
   0  14   8       21.99       21.61      2.28 o 
   1  14   8      113.95      125.95      4.41 o 
   2  14   8        1.72        1.02      1.90 o 
   3  14   8        9.13        5.76      1.92 o 
   4  14   8      206.78      221.58      5.17 o 
   5  14   8      138.27      139.63      4.74 o 
  -6  15   8        0.13        1.05      2.25 o 
  -5  15   8        3.40        3.01      1.45 o 
  -4  15   8      215.14      224.96      5.81 o 
  -3  15   8       33.24       29.61      2.64 o 
  -2  15   8       29.97       32.88      3.47 o 
  -1  15   8      276.69      284.68      9.07 o 
   0  15   8       25.68       28.15      2.62 o 
   1  15   8      124.57      132.07      4.56 o 
   2  15   8      216.37      207.17      6.47 o 
   3  15   8       55.19       58.31      4.15 o 
   4  15   8        1.01        2.68      1.98 o 
  -5  16   8      170.93      185.22     12.97 o 
  -4  16   8       32.91       40.51      4.64 o 
  -3  16   8       65.58       68.15      4.38 o 
  -2  16   8      172.98      199.69      6.16 o 
  -1  16   8       14.01       15.05      2.27 o 
   0  16   8       11.60       13.30      2.22 o 
   1  16   8       33.14       37.79      3.21 o 
   2  16   8        4.89        3.15      2.12 o 
   3  16   8       11.33        6.22      3.01 o 
  -4  17   8       84.38       84.58      8.31 o 
  -3  17   8       29.63       36.83      5.73 o 
  -2  17   8        2.25        0.67      1.42 o 
  -1  17   8       13.81       11.18      3.34 o 
   0  17   8       10.90       15.59      2.85 o 
   1  17   8       72.02       90.51      5.39 o 
   2  17   8       40.35       44.32      5.03 o 
  -1  18   8       10.19       13.09      2.94 o 
 -11   1   9        4.20        4.87      2.94 o 
 -10   1   9       65.06       74.02      3.23 o 
  -9   1   9        3.81        3.81      1.36 o 
  -8   1   9        0.10       -0.67      0.84 o 
  -7   1   9      822.06      829.87      7.27 o 
  -6   1   9      809.18      813.94      7.11 o 
  -5   1   9      308.67      330.59      3.06 o 
  -4   1   9       77.75       66.16      1.33 o 
  -3   1   9      839.04      843.72      7.15 o 
  -2   1   9      940.14      951.51     24.44 o 
  -1   1   9      365.66      440.74      5.83 o 
   0   1   9     1288.48     1318.15     11.55 o 
   1   1   9      197.15      201.13      3.67 o 
   2   1   9      303.37      316.77      6.22 o 
   3   1   9       35.22       33.31      1.55 o 
   4   1   9      197.08      204.87      3.83 o 
   5   1   9       20.42       21.13      1.55 o 
   6   1   9       77.07       75.16      2.90 o 
   7   1   9       96.25       86.32      3.08 o 
   8   1   9       48.30       50.93      3.19 o 
 -11   2   9      137.45      144.43      7.28 o 
 -10   2   9       24.12       23.18      4.40 o 
  -9   2   9      141.06      163.28      3.98 o 
  -8   2   9       73.66       73.01      2.69 o 
  -7   2   9       22.18       20.01      1.21 o 
  -6   2   9      195.58      196.89      2.85 o 
  -5   2   9       21.42       21.01      1.05 o 
  -4   2   9        6.59        3.16      0.50 o 
  -3   2   9       49.96       43.28      1.18 o 
  -2   2   9      116.37      124.67      2.00 o 
  -1   2   9      603.67      668.72      6.61 o 
   0   2   9        8.41        4.49      0.71 o 
   1   2   9       45.08       43.64      1.06 o 
   2   2   9      390.68      390.23      5.66 o 
   3   2   9        0.33        2.36      0.91 o 
   4   2   9       15.15       17.36      1.17 o 
   5   2   9       60.81       58.61      2.00 o 
   6   2   9      259.13      249.97      4.93 o 
   7   2   9        0.46       -1.09      0.92 o 
   8   2   9       97.06      112.54      3.96 o 
 -11   3   9        9.70        9.97      2.36 o 
 -10   3   9       47.70       59.80      3.91 o 
  -9   3   9       55.36       54.75      3.07 o 
  -8   3   9        1.83        3.36      0.99 o 
  -7   3   9       69.89       88.15      2.14 o 
  -6   3   9      125.17      130.34      2.28 o 
  -5   3   9       11.92       21.93      1.05 o 
  -4   3   9      360.01      457.13      4.09 o 
  -3   3   9      120.12      111.33      1.84 o 
  -2   3   9      391.20      412.99      3.69 o 
  -1   3   9     8732.48     9199.92     67.65 o 
   0   3   9      299.33      310.05      3.53 o 
   1   3   9       21.65       23.11      1.68 o 
   2   3   9      807.18      796.80      6.22 o 
   3   3   9       27.14       33.22      1.25 o 
   4   3   9       41.62       39.34      1.74 o 
   5   3   9      120.03      121.46      3.05 o 
   6   3   9        8.82        7.87      1.51 o 
   7   3   9        0.00        1.06      0.96 o 
   8   3   9        1.06        2.17      1.33 o 
 -11   4   9       51.30       50.02      7.62 o 
 -10   4   9       80.92       86.74      4.58 o 
  -9   4   9      294.09      309.04      8.28 o 
  -8   4   9       23.85       16.67      2.24 o 
  -7   4   9       62.17       52.16      1.83 o 
  -6   4   9      282.17      274.12      3.86 o 
  -5   4   9      243.59      231.58      2.81 o 
  -4   4   9     1688.93     1771.22     15.21 o 
  -3   4   9      243.74      255.62      2.67 o 
  -2   4   9       48.74       52.49      1.36 o 
  -1   4   9      557.51      599.73      5.95 o 
   0   4   9      731.85      788.23      7.64 o 
   1   4   9     1684.64     1658.57     15.60 o 
   2   4   9      264.23      276.67      3.54 o 
   3   4   9        1.88        1.31      0.58 o 
   4   4   9       45.60       39.06      1.51 o 
   5   4   9      631.74      610.97      7.58 o 
   6   4   9       71.00       66.48      2.58 o 
   7   4   9      151.38      148.71      3.61 o 
   8   4   9        1.61        1.69      1.33 o 
 -10   5   9       10.66       13.66      2.25 o 
  -9   5   9       20.61       16.69      1.81 o 
  -8   5   9      360.71      357.89      6.21 o 
  -7   5   9       21.33       28.86      1.74 o 
  -6   5   9     1048.80     1028.67      9.12 o 
  -5   5   9        0.34       -0.80      0.52 o 
  -4   5   9      630.35      665.49      6.21 o 
  -3   5   9      461.66      447.59      4.25 o 
  -2   5   9      279.05      273.73      3.06 o 
  -1   5   9      258.18      286.16      4.09 o 
   0   5   9     2347.96     2422.62     17.93 o 
   1   5   9       11.93       10.43      0.93 o 
   2   5   9       26.37       37.04      1.40 o 
   3   5   9     1599.28     1571.70     14.51 o 
   4   5   9       71.11       73.53      2.18 o 
   5   5   9      395.78      365.97      5.06 o 
   6   5   9      200.46      184.87      4.27 o 
   7   5   9      166.76      160.15      4.26 o 
   8   5   9        5.98        8.93      1.70 o 
 -10   6   9      150.14      152.91      6.93 o 
  -9   6   9        0.01        1.07      1.17 o 
  -8   6   9      159.09      160.27      4.03 o 
  -7   6   9      201.17      171.39      4.14 o 
  -6   6   9       10.02       18.69      1.27 o 
  -5   6   9       37.16       37.17      1.35 o 
  -4   6   9       81.80       70.94      2.07 o 
  -3   6   9       45.23       44.39      1.67 o 
  -2   6   9      172.71      158.57      2.26 o 
  -1   6   9      106.58      128.81      2.00 o 
   0   6   9      691.44      714.82      6.79 o 
   1   6   9      449.04      439.01      5.03 o 
   2   6   9        1.27       -0.15      0.74 o 
   3   6   9       10.54        3.87      1.36 o 
   4   6   9       67.11       75.07      2.35 o 
   5   6   9      165.01      170.75      3.95 o 
   6   6   9       50.81       53.81      3.00 o 
   7   6   9        0.17        2.62      1.40 o 
   8   6   9      105.33      107.96      6.19 o 
 -10   7   9       28.59       28.29      2.83 o 
  -9   7   9       95.93      108.63      4.79 o 
  -8   7   9      444.81      441.16      6.70 o 
  -7   7   9      377.87      317.38      4.88 o 
  -6   7   9       38.44       22.84      1.37 o 
  -5   7   9        0.98        0.09      0.76 o 
  -4   7   9      635.70      588.59      6.11 o 
  -3   7   9        2.59        3.51      0.71 o 
  -2   7   9      211.28      183.13      2.47 o 
  -1   7   9      479.15      473.88      4.48 o 
   0   7   9      143.16      155.99      2.81 o 
   1   7   9        3.03        0.88      0.72 o 
   2   7   9      437.39      408.43      5.57 o 
   3   7   9      202.36      192.65      4.03 o 
   4   7   9      189.54      186.76      5.37 o 
   5   7   9        3.30        0.71      0.97 o 
   6   7   9        2.12        2.28      1.13 o 
   7   7   9       62.92       68.72      4.03 o 
   8   7   9        5.56        2.72      2.49 o 
 -10   8   9        2.96       -0.50      1.43 o 
  -9   8   9      169.82      178.48      4.69 o 
  -8   8   9       23.17       27.30      2.04 o 
  -7   8   9       49.36       32.06      1.85 o 
  -6   8   9      417.10      356.39      5.16 o 
  -5   8   9      155.69      124.64      2.62 o 
  -4   8   9      170.18      160.91      3.24 o 
  -3   8   9        9.28       10.54      1.21 o 
  -2   8   9      163.42      158.70      2.45 o 
  -1   8   9       74.56       79.96      1.89 o 
   0   8   9      322.83      329.86      4.16 o 
   1   8   9      244.89      241.26      3.54 o 
   2   8   9       47.99       43.33      1.85 o 
   3   8   9        2.97        4.13      1.25 o 
   4   8   9       73.72       65.94      2.99 o 
   5   8   9      155.85      167.29      4.05 o 
   6   8   9       32.27       38.06      2.30 o 
   7   8   9       87.93      102.76      4.30 o 
  -9   9   9        1.85        1.95      1.40 o 
  -8   9   9      130.62      129.01      3.57 o 
  -7   9   9        0.66       -0.08      1.15 o 
  -6   9   9        9.80        8.33      1.24 o 
  -5   9   9       65.60       70.59      2.04 o 
  -4   9   9      952.69      865.57      9.52 o 
  -3   9   9     2700.55     2534.43     22.48 o 
  -2   9   9      417.76      425.90      5.71 o 
  -1   9   9      733.85      702.93      8.04 o 
   0   9   9       72.49       72.11      2.32 o 
   1   9   9       94.38       88.32      2.76 o 
   2   9   9       14.70       12.40      1.19 o 
   3   9   9       39.42       37.72      2.01 o 
   4   9   9        1.30       -1.00      1.30 o 
   5   9   9      181.12      174.08      5.72 o 
   6   9   9      246.05      255.48      5.19 o 
   7   9   9      339.85      387.29      6.91 o 
  -9  10   9      217.86      227.84      5.73 o 
  -8  10   9       65.88       63.76      3.19 o 
  -7  10   9       35.91       34.89      2.11 o 
  -6  10   9       14.74       16.60      1.66 o 
  -5  10   9      211.64      191.30      4.36 o 
  -4  10   9      291.70      276.40      4.98 o 
  -3  10   9        9.46       11.31      2.15 o 
  -2  10   9      213.49      220.51      3.93 o 
  -1  10   9      408.48      383.60      4.82 o 
   0  10   9       15.55       10.14      1.28 o 
   1  10   9      122.40      101.98      2.79 o 
   2  10   9       39.72       37.83      2.33 o 
   3  10   9        2.54        1.94      1.26 o 
   4  10   9        4.58        2.61      1.46 o 
   5  10   9       11.24       11.39      2.41 o 
   6  10   9        8.09        9.96      1.73 o 
   7  10   9       37.23       36.13      2.84 o 
  -9  11   9      376.90      403.81      9.18 o 
  -8  11   9       64.56       70.17      2.97 o 
  -7  11   9        9.50        7.84      1.58 o 
  -6  11   9        1.26        1.32      1.11 o 
  -5  11   9      428.53      400.85     13.58 o 
  -4  11   9      309.40      324.56      5.42 o 
  -3  11   9      285.24      278.08      4.90 o 
  -2  11   9      218.43      206.99      4.78 o 
  -1  11   9      104.26       99.75      2.74 o 
   0  11   9      312.04      278.20      4.65 o 
   1  11   9       75.12       66.00      2.41 o 
   2  11   9        0.06       -0.85      1.34 o 
   3  11   9       14.04        7.74      1.57 o 
   4  11   9        1.70        2.08      1.49 o 
   5  11   9        1.65        1.51      1.65 o 
   6  11   9        7.94        5.57      1.89 o 
  -8  12   9        4.81        8.47      2.04 o 
  -7  12   9       33.55       34.91      2.59 o 
  -6  12   9        3.15        2.68      1.28 o 
  -5  12   9       36.45       42.44      3.79 o 
  -4  12   9       22.89       29.06      2.33 o 
  -3  12   9        1.66        2.23      0.90 o 
  -2  12   9      381.24      386.11      5.73 o 
  -1  12   9      307.20      305.24      5.27 o 
   0  12   9       27.22       26.94      1.78 o 
   1  12   9       38.09       28.32      2.19 o 
   2  12   9       31.80       37.55      2.77 o 
   3  12   9      153.14      152.55      3.87 o 
   4  12   9      116.57      130.79      3.87 o 
   5  12   9       24.58       26.85      2.66 o 
   6  12   9        8.85        7.81      2.07 o 
  -8  13   9       19.93       19.43      6.97 o 
  -7  13   9        4.98        5.24      1.67 o 
  -6  13   9      135.18      143.41      4.19 o 
  -5  13   9        2.62        0.28      0.81 o 
  -4  13   9      151.55      154.69      5.65 o 
  -3  13   9        2.20        2.13      1.30 o 
  -2  13   9       31.35       30.13      2.31 o 
  -1  13   9        1.89        0.37      0.95 o 
   0  13   9        4.30        6.99      1.73 o 
   1  13   9        0.45        0.74      1.33 o 
   2  13   9      110.19      113.34      4.15 o 
   3  13   9      114.81      121.12      3.55 o 
   4  13   9       11.91       15.75      1.96 o 
   5  13   9       90.53       97.90      4.60 o 
  -7  14   9       86.10       88.82      5.06 o 
  -6  14   9       33.77       34.04      2.45 o 
  -5  14   9       16.72       16.54      2.16 o 
  -4  14   9       29.54       37.37      2.85 o 
  -3  14   9       27.12       30.26      2.41 o 
  -2  14   9        4.78        5.93      1.55 o 
  -1  14   9        6.37        4.74      1.63 o 
   0  14   9      248.26      241.76      5.88 o 
   1  14   9      380.17      376.48      7.52 o 
   2  14   9        0.44        0.88      1.67 o 
   3  14   9        3.32        1.84      1.70 o 
   4  14   9      276.31      287.16      5.93 o 
  -6  15   9        6.44        4.23      4.03 o 
  -5  15   9        4.10        5.07      1.49 o 
  -4  15   9       16.25       19.57      2.40 o 
  -3  15   9        0.01       -1.50      1.42 o 
  -2  15   9      126.46      148.58      4.78 o 
  -1  15   9      268.62      275.76      6.51 o 
   0  15   9        3.83        3.49      1.80 o 
   1  15   9        1.81        1.07      1.91 o 
   2  15   9       71.34       71.76      4.36 o 
   3  15   9       54.94       47.49      3.90 o 
   4  15   9       18.48       15.10      5.13 o 
  -5  16   9       12.97       16.60      2.27 o 
  -4  16   9       69.12       74.99      4.79 o 
  -3  16   9        5.21        5.56      1.91 o 
  -2  16   9      101.39       98.68      4.25 o 
  -1  16   9       70.25       66.00      3.87 o 
   0  16   9        0.04        2.55      1.86 o 
   1  16   9       14.97       11.64      2.27 o 
   2  16   9      109.60      105.95      6.26 o 
   3  16   9        6.60        6.37      2.95 o 
  -4  17   9       60.52       70.98      4.90 o 
  -3  17   9       54.14       57.32      4.60 o 
  -2  17   9        0.00       -3.28      1.81 o 
  -1  17   9        0.20       -0.07      2.06 o 
   0  17   9      264.16      269.20     12.24 o 
   1  17   9      103.66      127.51      5.79 o 
 -10   0  10       20.40       19.74      4.32 o 
  -9   0  10      428.86      408.05      8.63 o 
  -8   0  10     2396.99     2463.78     31.31 o 
  -7   0  10     2161.43     2236.74     22.99 o 
  -6   0  10      214.80      201.76      3.81 o 
  -5   0  10        9.42        9.64      1.20 o 
  -4   0  10       65.13       58.71      1.33 o 
  -3   0  10      504.76      505.08      8.01 o 
  -2   0  10      116.59      139.18      7.31 o 
  -1   0  10      921.34      897.74     24.36 o 
   0   0  10      134.99      159.19      3.61 o 
   1   0  10        1.37        2.16      0.81 o 
   2   0  10     2656.11     2634.48     32.12 o 
   3   0  10       39.79       41.11      3.70 o 
   4   0  10     1911.79     1909.17     44.86 o 
   5   0  10       73.89       70.81      3.50 o 
   6   0  10      267.66      256.86      6.86 o 
   7   0  10       41.79       43.24      3.56 o 
   8   0  10      117.66      111.30      5.88 o 
 -11   1  10        5.91        3.16      3.57 o 
 -10   1  10       12.29       18.23      2.06 o 
  -9   1  10      242.12      250.93      5.55 o 
  -8   1  10      272.84      291.42      4.57 o 
  -7   1  10      113.18      106.32      2.85 o 
  -6   1  10       62.25       48.87      1.87 o 
  -5   1  10      177.78      200.49      2.63 o 
  -4   1  10       54.19       60.89      1.26 o 
  -3   1  10      296.86      285.31      3.40 o 
  -2   1  10       46.48       51.46      2.06 o 
  -1   1  10      199.02      187.55      3.76 o 
   0   1  10      511.83      549.59      6.70 o 
   1   1  10       13.43       16.49      1.01 o 
   2   1  10     1422.80     1464.90     17.30 o 
   3   1  10     1910.30     1856.01     16.57 o 
   4   1  10        0.68        2.00      0.80 o 
   5   1  10       12.14       12.82      1.55 o 
   6   1  10      162.83      150.48      6.29 o 
   7   1  10        9.17       10.98      1.54 o 
   8   1  10      129.74      139.01      6.69 o 
 -11   2  10        5.16        4.95      2.00 o 
 -10   2  10       28.03       33.52      3.17 o 
  -9   2  10       19.35       16.67      1.76 o 
  -8   2  10      129.34      130.95      3.04 o 
  -7   2  10       99.54       91.45      2.51 o 
  -6   2  10        0.41        0.96      0.64 o 
  -5   2  10      207.81      230.46      2.90 o 
  -4   2  10      821.25      827.15      6.42 o 
  -3   2  10      303.59      299.28      3.28 o 
  -2   2  10     1847.67     1898.00     16.16 o 
  -1   2  10      240.16      258.70      3.23 o 
   0   2  10      628.07      673.80      6.61 o 
   1   2  10       28.28       29.31      1.04 o 
   2   2  10      269.71      277.64      5.35 o 
   3   2  10       99.72      108.56      2.59 o 
   4   2  10      533.84      523.05      5.95 o 
   5   2  10      107.28      113.41      3.01 o 
   6   2  10        2.82        5.55      1.70 o 
   7   2  10      105.15      110.30      3.98 o 
   8   2  10       14.55       21.81      2.77 o 
 -11   3  10      144.97      144.20      5.83 o 
 -10   3  10      295.86      323.53     11.45 o 
  -9   3  10        0.80        0.69      2.23 o 
  -8   3  10       86.45       89.06      2.72 o 
  -7   3  10        1.12        1.49      0.77 o 
  -6   3  10       32.87       45.00      1.56 o 
  -5   3  10        0.04       -0.09      0.50 o 
  -4   3  10      500.19      530.70      4.62 o 
  -3   3  10      231.50      241.98      3.06 o 
  -2   3  10        4.24        2.42      0.43 o 
  -1   3  10     1179.60     1283.99     12.59 o 
   0   3  10       24.60       19.14      0.95 o 
   1   3  10      707.41      723.61      5.69 o 
   2   3  10       11.88       17.13      0.92 o 
   3   3  10      246.32      224.38      3.71 o 
   4   3  10      428.72      415.13      5.71 o 
   5   3  10       49.73       52.84      3.17 o 
   6   3  10       83.43       87.03      2.58 o 
   7   3  10       56.79       67.68      2.86 o 
   8   3  10        9.65        8.94      1.66 o 
 -10   4  10      115.31      130.43      5.49 o 
  -9   4  10        0.80        0.25      1.29 o 
  -8   4  10        2.20        5.10      1.19 o 
  -7   4  10       67.47       70.52      2.08 o 
  -6   4  10       64.14       60.93      1.75 o 
  -5   4  10      122.07      114.17      2.05 o 
  -4   4  10      145.92      164.35      2.27 o 
  -3   4  10      179.70      183.65      2.56 o 
  -2   4  10       12.02       12.68      0.85 o 
  -1   4  10      314.73      330.35      3.99 o 
   0   4  10      591.90      588.38      5.52 o 
   1   4  10       11.66       12.36      0.90 o 
   2   4  10       38.47       46.52      1.69 o 
   3   4  10      194.43      174.23      2.73 o 
   4   4  10        6.25        4.71      0.99 o 
   5   4  10      121.60      114.49      3.04 o 
   6   4  10       79.08       77.85      3.00 o 
   7   4  10       70.69       72.95      3.20 o 
   8   4  10       25.57       35.12      2.62 o 
 -10   5  10      442.90      492.02      9.59 o 
  -9   5  10       29.80       36.56      2.88 o 
  -8   5  10       14.74       14.32      1.61 o 
  -7   5  10        1.04        0.89      0.77 o 
  -6   5  10       18.82       25.37      1.30 o 
  -5   5  10       43.85       50.30      1.43 o 
  -4   5  10      514.39      565.49      5.84 o 
  -3   5  10      265.66      283.58      4.58 o 
  -2   5  10      380.23      411.40      4.10 o 
  -1   5  10     1150.33     1200.02     10.95 o 
   0   5  10      451.18      464.92      4.80 o 
   1   5  10       58.34       55.65      1.78 o 
   2   5  10      292.20      273.15      3.85 o 
   3   5  10      610.06      583.35      6.86 o 
   4   5  10      122.03      114.61      2.64 o 
   5   5  10      392.13      369.93      6.45 o 
   6   5  10      191.95      204.32      4.65 o 
   7   5  10      155.04      161.45      6.58 o 
   8   5  10        0.07        0.96      2.25 o 
 -10   6  10       29.79       30.35      2.93 o 
  -9   6  10        7.13        7.56      1.50 o 
  -8   6  10        1.19        0.42      1.00 o 
  -7   6  10        5.19        1.29      0.84 o 
  -6   6  10      689.51      613.44      5.95 o 
  -5   6  10       36.46       22.73      1.28 o 
  -4   6  10       48.76       64.08      1.69 o 
  -3   6  10      218.02      213.50      2.96 o 
  -2   6  10       12.40        8.02      0.75 o 
  -1   6  10      108.15      105.50      1.82 o 
   0   6  10      886.05      938.21      8.23 o 
   1   6  10      891.71      828.67      7.52 o 
   2   6  10        0.02        1.41      1.34 o 
   3   6  10       50.25       45.40      2.55 o 
   4   6  10       77.00       82.82      3.64 o 
   5   6  10      388.53      380.42      6.29 o 
   6   6  10      210.35      202.39      5.45 o 
   7   6  10        5.85        4.94      1.70 o 
 -10   7  10       25.78       24.16      2.68 o 
  -9   7  10        3.19        6.22      1.49 o 
  -8   7  10        9.03        5.92      1.27 o 
  -7   7  10       12.62       16.80      1.47 o 
  -6   7  10       10.99       20.46      1.80 o 
  -5   7  10       97.26       88.80      2.32 o 
  -4   7  10       96.05       96.53      2.19 o 
  -3   7  10      809.60      802.37      7.79 o 
  -2   7  10      131.50      117.69      2.04 o 
  -1   7  10      607.88      617.76      5.55 o 
   0   7  10     1448.89     1399.38     12.74 o 
   1   7  10      100.80       97.18      2.61 o 
   2   7  10       67.27       67.02      2.54 o 
   3   7  10     1108.54     1071.70     13.40 o 
   4   7  10      432.96      418.96      7.56 o 
   5   7  10        2.14        1.54      1.02 o 
   6   7  10       11.18        7.98      1.83 o 
   7   7  10        0.10        3.25      3.35 o 
 -10   8  10       15.72       13.12      2.67 o 
  -9   8  10       59.92       63.72      3.07 o 
  -8   8  10      135.53      125.50      3.28 o 
  -7   8  10      624.26      608.34      7.46 o 
  -6   8  10       96.80       83.51      2.62 o 
  -5   8  10       49.99       48.38      1.83 o 
  -4   8  10       16.22       14.36      1.26 o 
  -3   8  10      251.29      256.09      4.25 o 
  -2   8  10       46.70       47.25      1.53 o 
  -1   8  10       17.85       21.83      1.24 o 
   0   8  10      537.28      520.11      5.72 o 
   1   8  10       15.69       18.92      1.38 o 
   2   8  10      139.68      141.40      3.52 o 
   3   8  10      262.93      261.35      5.87 o 
   4   8  10        1.78        2.81      1.58 o 
   5   8  10        1.53        2.16      1.07 o 
   6   8  10       63.00       66.04      3.28 o 
   7   8  10        2.60        4.21      2.68 o 
  -9   9  10      443.15      451.02      7.91 o 
  -8   9  10        3.49        2.52      1.24 o 
  -7   9  10       85.35       91.88      2.90 o 
  -6   9  10       47.13       51.70      2.20 o 
  -5   9  10      329.78      297.51      4.54 o 
  -4   9  10      873.96      833.34      9.41 o 
  -3   9  10        8.30       10.07      1.17 o 
  -2   9  10     1528.72     1482.95     14.43 o 
  -1   9  10      415.77      376.45      5.38 o 
   0   9  10       63.39       61.79      2.31 o 
   1   9  10      227.23      206.35      3.34 o 
   2   9  10      109.83      102.22      2.61 o 
   3   9  10       40.17       39.75      1.93 o 
   4   9  10        2.03        1.78      1.65 o 
   5   9  10       94.62       86.99      3.81 o 
   6   9  10       21.72       25.63      2.10 o 
   7   9  10      477.78      496.56     12.98 o 
  -9  10  10        0.18        1.53      1.50 o 
  -8  10  10       40.75       41.62      2.71 o 
  -7  10  10        9.69        7.32      1.50 o 
  -6  10  10      331.91      334.46      5.82 o 
  -5  10  10       78.39       77.96      3.94 o 
  -4  10  10       56.29       52.50      2.14 o 
  -3  10  10      152.41      151.68      3.32 o 
  -2  10  10      509.60      523.90      6.81 o 
  -1  10  10       29.51       29.05      1.83 o 
   0  10  10      253.40      265.66      4.54 o 
   1  10  10        1.37        0.78      0.96 o 
   2  10  10       57.67       58.98      2.79 o 
   3  10  10       32.56       26.69      2.16 o 
   4  10  10        3.53        1.88      1.73 o 
   5  10  10       51.29       44.46      3.65 o 
   6  10  10        0.10       -0.49      1.61 o 
  -8  11  10       25.70       22.23      2.03 o 
  -7  11  10       64.32       54.07      3.01 o 
  -6  11  10      104.21      115.10      3.59 o 
  -5  11  10       35.03       37.94      2.51 o 
  -4  11  10       78.65       70.21      2.59 o 
  -3  11  10       26.54       24.18      3.18 o 
  -2  11  10       42.14       37.31      1.94 o 
  -1  11  10      170.84      158.27      3.33 o 
   0  11  10       58.81       64.88      2.41 o 
   1  11  10      152.17      137.52      4.76 o 
   2  11  10       39.36       42.92      2.86 o 
   3  11  10       15.16       10.31      1.68 o 
   4  11  10       82.02       77.51      4.19 o 
   5  11  10      564.99      578.29     11.71 o 
   6  11  10       31.31       25.15      2.47 o 
  -8  12  10        4.18        2.15      2.20 o 
  -7  12  10       49.28       50.11      3.41 o 
  -6  12  10        0.02        1.13      1.14 o 
  -5  12  10      242.21      246.94      4.82 o 
  -4  12  10       40.20       37.58      2.67 o 
  -3  12  10        5.71        3.78      1.09 o 
  -2  12  10      166.15      163.70      3.64 o 
  -1  12  10        2.37        1.92      1.12 o 
   0  12  10      233.54      195.18      4.52 o 
   1  12  10       33.04       34.61      2.73 o 
   2  12  10       39.41       32.26      2.64 o 
   3  12  10       55.48       62.16      3.34 o 
   4  12  10       12.27       16.01      2.64 o 
   5  12  10        8.47       12.26      2.75 o 
  -7  13  10      154.94      148.15     16.64 o 
  -6  13  10      307.70      322.43      8.16 o 
  -5  13  10      220.36      242.48      5.19 o 
  -4  13  10        3.23        3.24      1.36 o 
  -3  13  10      236.35      237.32      4.29 o 
  -2  13  10        3.79        7.75      1.73 o 
  -1  13  10      127.65      122.89      3.81 o 
   0  13  10       14.16       13.82      1.86 o 
   1  13  10       22.07       23.49      2.43 o 
   2  13  10       84.47       81.60      3.74 o 
   3  13  10      175.93      186.62      4.41 o 
   4  13  10        4.68        6.35      2.02 o 
   5  13  10       88.69       89.62      4.60 o 
  -7  14  10        3.38        4.88      2.28 o 
  -6  14  10      109.76      122.41      3.85 o 
  -5  14  10      125.80      143.37      3.90 o 
  -4  14  10      681.96      693.49     11.17 o 
  -3  14  10        7.35        7.47      1.86 o 
  -2  14  10      253.60      259.54      5.72 o 
  -1  14  10      154.08      156.08      4.41 o 
   0  14  10      194.92      189.10      5.25 o 
   1  14  10      113.86      124.79      6.06 o 
   2  14  10       91.71      103.73      4.24 o 
   3  14  10       10.88        9.31      1.62 o 
   4  14  10       27.48       30.18      2.97 o 
  -6  15  10       41.38       47.64      4.19 o 
  -5  15  10      258.81      272.83     14.54 o 
  -4  15  10        1.27       -1.25      1.64 o 
  -3  15  10       71.02       72.68      4.05 o 
  -2  15  10       51.90       53.14      4.10 o 
  -1  15  10        9.60       11.57      2.16 o 
   0  15  10        1.36        1.25      1.73 o 
   1  15  10       21.67       19.58      2.83 o 
   2  15  10        1.58        3.34      2.15 o 
   3  15  10        1.44       -2.88      1.74 o 
  -5  16  10       15.68       17.39      3.12 o 
  -4  16  10      119.78      121.68      5.63 o 
  -3  16  10       15.49       19.06      4.97 o 
  -2  16  10        4.66        1.50      2.05 o 
  -1  16  10       69.20       67.14      3.87 o 
   0  16  10      115.30      114.17      4.57 o 
   1  16  10      115.69      120.38      6.52 o 
   2  16  10        1.83       -0.55      2.70 o 
  -3  17  10       88.88       89.16      5.29 o 
  -2  17  10       65.07       67.46      4.72 o 
  -1  17  10       22.46       26.74      3.46 o 
   0  17  10      167.15      190.12      7.00 o 
 -11   1  11       58.35       63.10      6.68 o 
 -10   1  11       31.08       38.41      3.68 o 
  -9   1  11       63.95       60.91      2.67 o 
  -8   1  11       26.21       22.72      1.47 o 
  -7   1  11       83.93       76.43      2.07 o 
  -6   1  11      249.02      238.73      3.41 o 
  -5   1  11      385.97      389.90      4.34 o 
  -4   1  11       17.59       13.47      0.78 o 
  -3   1  11       27.58       27.72      1.29 o 
  -2   1  11      125.43      114.96      3.88 o 
  -1   1  11       22.55       29.03      1.20 o 
   0   1  11      769.18      841.72      8.24 o 
   1   1  11       50.58       61.44      1.78 o 
   2   1  11      268.20      292.18      5.46 o 
   3   1  11      317.92      336.25      4.86 o 
   4   1  11      332.29      329.67      5.08 o 
   5   1  11       24.60       21.58      1.67 o 
   6   1  11        1.95        2.56      1.12 o 
   7   1  11        4.86        1.97      1.61 o 
   8   1  11        0.05       -0.07      1.27 o 
 -11   2  11        3.86       12.13      4.17 o 
 -10   2  11       22.93       27.38      2.95 o 
  -9   2  11      137.57      151.11      3.93 o 
  -8   2  11       20.62       27.65      1.82 o 
  -7   2  11      141.90      140.83      2.92 o 
  -6   2  11       47.56       41.35      1.58 o 
  -5   2  11      400.76      396.48      3.97 o 
  -4   2  11      254.20      263.05      2.88 o 
  -3   2  11      945.11     1032.54      8.33 o 
  -2   2  11      983.89     1014.21     11.02 o 
  -1   2  11     1267.76     1357.41     11.87 o 
   0   2  11      334.69      344.17      6.03 o 
   1   2  11       63.48       70.93      2.31 o 
   2   2  11      190.79      198.09      3.99 o 
   3   2  11      157.16      164.37      4.68 o 
   4   2  11       11.31       13.54      1.63 o 
   5   2  11        3.45        5.47      1.18 o 
   6   2  11        0.06       -1.12      0.94 o 
   7   2  11        0.00       -1.37      1.07 o 
   8   2  11      185.76      204.00      6.63 o 
 -10   3  11       25.29       30.29      4.88 o 
  -9   3  11        8.68        8.31      1.67 o 
  -8   3  11      123.61      133.64      3.27 o 
  -7   3  11       42.68       33.36      1.83 o 
  -6   3  11        1.09        3.84      0.78 o 
  -5   3  11       78.14       84.14      1.89 o 
  -4   3  11     1187.95     1227.68      9.76 o 
  -3   3  11      170.11      171.80      2.45 o 
  -2   3  11      132.50      129.29      2.18 o 
  -1   3  11       66.61       60.08      1.95 o 
   0   3  11       26.36       21.11      1.00 o 
   1   3  11       28.45       26.39      1.47 o 
   2   3  11      370.20      337.46      4.61 o 
   3   3  11       11.11       16.09      1.29 o 
   4   3  11      882.48      872.90      9.73 o 
   5   3  11        0.02       -0.99      0.88 o 
   6   3  11       10.66       13.39      1.68 o 
   7   3  11        5.06        3.46      2.03 o 
 -10   4  11      186.08      211.18      5.85 o 
  -9   4  11        7.32        9.68      2.47 o 
  -8   4  11       13.27       15.26      1.63 o 
  -7   4  11      616.28      587.23     10.23 o 
  -6   4  11      345.45      313.28      3.82 o 
  -5   4  11      642.70      679.29      6.16 o 
  -4   4  11      204.75      220.49      3.38 o 
  -3   4  11      158.21      149.25      2.40 o 
  -2   4  11     1495.52     1653.11     12.72 o 
  -1   4  11      538.30      558.61      5.72 o 
   0   4  11     1605.11     1752.43     14.39 o 
   1   4  11        6.36        3.72      1.57 o 
   2   4  11       56.30       52.05      2.06 o 
   3   4  11        6.22        7.65      0.99 o 
   4   4  11      325.39      318.04      4.99 o 
   5   4  11        1.55        0.78      0.92 o 
   6   4  11       15.73       17.99      1.82 o 
   7   4  11        0.97        2.03      1.52 o 
 -10   5  11        2.40        3.71      1.73 o 
  -9   5  11       98.72      113.12      4.21 o 
  -8   5  11      211.64      198.38      5.18 o 
  -7   5  11        0.15        1.17      0.79 o 
  -6   5  11      924.86      927.33      8.57 o 
  -5   5  11      384.28      389.30      4.18 o 
  -4   5  11       33.61       31.81      1.47 o 
  -3   5  11        9.65       12.63      1.30 o 
  -2   5  11      436.13      434.89      4.35 o 
  -1   5  11      299.00      279.75      3.22 o 
   0   5  11        0.10        1.37      0.78 o 
   1   5  11        0.43        1.01      0.92 o 
   2   5  11      706.53      675.16      7.74 o 
   3   5  11      213.27      212.88      3.60 o 
   4   5  11        3.19        1.80      1.09 o 
   5   5  11      169.92      178.83      4.83 o 
   6   5  11       34.60       32.93      2.78 o 
   7   5  11        4.73        4.19      4.12 o 
 -10   6  11       26.71       31.65      2.90 o 
  -9   6  11       55.18       51.42      3.48 o 
  -8   6  11      100.85      103.34      3.59 o 
  -7   6  11       54.05       42.39      2.76 o 
  -6   6  11      112.42      104.26      2.19 o 
  -5   6  11        0.15        0.40      0.66 o 
  -4   6  11      135.96      123.60      2.44 o 
  -3   6  11      178.54      191.33      2.74 o 
  -2   6  11      282.57      282.62      3.35 o 
  -1   6  11      227.61      207.70      2.67 o 
   0   6  11       55.87       51.31      1.62 o 
   1   6  11     1021.88     1054.98     10.51 o 
   2   6  11      127.78      115.26      3.14 o 
   3   6  11     1420.81     1407.51     16.90 o 
   4   6  11       14.56       11.68      1.26 o 
   5   6  11       86.54       86.53      4.45 o 
   6   6  11      111.34      103.05      4.08 o 
   7   6  11       78.76       85.97      6.04 o 
 -10   7  11       97.48      100.36      5.09 o 
  -9   7  11      189.58      202.48      5.20 o 
  -8   7  11       18.75       13.90      1.55 o 
  -7   7  11      114.44      107.42      2.85 o 
  -6   7  11       19.61       24.36      2.02 o 
  -5   7  11        2.98        1.71      0.69 o 
  -4   7  11      603.41      551.49      6.12 o 
  -3   7  11       16.83       19.12      1.16 o 
  -2   7  11        0.99        0.72      0.58 o 
  -1   7  11      437.67      417.32      4.08 o 
   0   7  11      576.04      530.92      5.45 o 
   1   7  11      113.55       92.80      3.41 o 
   2   7  11       19.96       19.24      1.68 o 
   3   7  11      141.21      144.79      4.17 o 
   4   7  11      130.76      135.07      4.16 o 
   5   7  11       70.60       72.10      3.28 o 
   6   7  11        1.13        2.12      1.39 o 
   7   7  11      163.80      176.36      7.31 o 
  -9   8  11      126.57      131.03      4.05 o 
  -8   8  11        0.89        0.30      0.99 o 
  -7   8  11      160.06      142.98      3.30 o 
  -6   8  11       40.99       39.04      2.16 o 
  -5   8  11        0.00        0.50      0.69 o 
  -4   8  11      884.33      785.19      9.02 o 
  -3   8  11      137.16      124.42      2.38 o 
  -2   8  11        0.55        0.25      0.65 o 
  -1   8  11     1133.18     1129.32     10.31 o 
   0   8  11       40.03       42.04      1.54 o 
   1   8  11        1.16        1.72      0.88 o 
   2   8  11       28.47       22.43      1.85 o 
   3   8  11      232.70      236.76      5.50 o 
   4   8  11        5.07        7.58      1.67 o 
   5   8  11       10.96       13.01      1.53 o 
   6   8  11      268.50      279.49      6.74 o 
  -9   9  11       26.19       27.54      2.71 o 
  -8   9  11        8.61        9.05      1.84 o 
  -7   9  11        6.09        4.51      1.25 o 
  -6   9  11        7.45        9.26      1.38 o 
  -5   9  11      116.14      116.77      2.66 o 
  -4   9  11      100.40      104.38      2.83 o 
  -3   9  11      164.14      167.13      3.24 o 
  -2   9  11      504.76      490.85      6.50 o 
  -1   9  11       22.19       20.01      1.25 o 
   0   9  11      426.48      395.87      4.95 o 
   1   9  11       73.35       74.98      2.33 o 
   2   9  11      175.29      169.07      3.44 o 
   3   9  11       31.80       26.91      2.76 o 
   4   9  11      346.71      336.61      7.06 o 
   5   9  11       72.32       71.77      3.74 o 
   6   9  11       85.65       92.41      4.21 o 
  -9  10  11       91.40      108.21      4.78 o 
  -8  10  11       32.89       34.30      2.30 o 
  -7  10  11      138.65      131.10      4.34 o 
  -6  10  11      166.77      148.15      3.78 o 
  -5  10  11      214.18      217.12      4.02 o 
  -4  10  11       35.52       42.33      2.08 o 
  -3  10  11       40.34       45.19      2.24 o 
  -2  10  11      532.44      520.21      6.90 o 
  -1  10  11      247.14      226.51      4.20 o 
   0  10  11       65.29       70.23      2.49 o 
   1  10  11        1.04       -0.31      1.01 o 
   2  10  11       32.63       28.73      2.20 o 
   3  10  11      111.68      108.05      4.59 o 
   4  10  11       55.94       57.15      5.37 o 
   5  10  11       34.92       33.00      2.95 o 
   6  10  11       84.42       81.50      4.12 o 
  -8  11  11      169.96      172.11      4.84 o 
  -7  11  11        7.14        8.68      2.33 o 
  -6  11  11       63.29       58.51      2.82 o 
  -5  11  11       20.58       22.73      1.78 o 
  -4  11  11      184.93      192.60      5.15 o 
  -3  11  11       47.29       49.37      2.62 o 
  -2  11  11       13.03       14.36      1.40 o 
  -1  11  11       42.04       40.42      2.02 o 
   0  11  11        9.22        5.59      1.41 o 
   1  11  11       11.90       11.46      1.83 o 
   2  11  11        0.68        1.19      1.42 o 
   3  11  11        8.11        6.10      1.69 o 
   4  11  11       32.53       34.02      3.35 o 
   5  11  11        1.02        1.55      1.79 o 
  -8  12  11       14.71       19.71      3.37 o 
  -7  12  11      230.19      225.28      5.52 o 
  -6  12  11       35.73       40.54      2.64 o 
  -5  12  11      109.04      103.09      3.62 o 
  -4  12  11       26.98       21.31      2.71 o 
  -3  12  11        9.83        7.80      3.95 o 
  -2  12  11       14.39       19.91      1.77 o 
  -1  12  11       70.81       64.69      2.68 o 
   0  12  11        0.15        0.32      1.29 o 
   1  12  11        0.09        0.11      1.42 o 
   2  12  11       31.20       34.09      2.76 o 
   3  12  11       60.54       61.24      4.38 o 
   4  12  11      239.26      243.90     12.94 o 
   5  12  11      248.25      249.12      6.38 o 
  -7  13  11        7.66        4.94      2.49 o 
  -6  13  11       84.06       71.85      5.44 o 
  -5  13  11       45.01       51.20      2.63 o 
  -4  13  11       11.54        9.61      2.36 o 
  -3  13  11       21.18       19.97      2.26 o 
  -2  13  11       33.04       39.74      2.86 o 
  -1  13  11       14.30       16.03      1.91 o 
   0  13  11       28.32       31.46      2.43 o 
   1  13  11       94.40       86.08      3.75 o 
   2  13  11       87.91       84.40      3.82 o 
   3  13  11        1.22        2.38      1.40 o 
   4  13  11        0.18        0.20      1.69 o 
  -6  14  11       47.75       59.63      3.78 o 
  -5  14  11       23.71       23.34      2.55 o 
  -4  14  11       62.84       56.10      3.49 o 
  -3  14  11       12.03       18.47      2.69 o 
  -2  14  11       38.66       35.93      2.65 o 
  -1  14  11       25.74       29.00      2.47 o 
   0  14  11        1.85       -0.61      2.25 o 
   1  14  11      264.58      255.55      6.34 o 
   2  14  11      191.70      187.37      6.55 o 
   3  14  11        9.14        9.02      1.58 o 
  -5  15  11       16.67       12.78      5.04 o 
  -4  15  11       17.40       18.16      2.43 o 
  -3  15  11       30.60       34.63      2.95 o 
  -2  15  11       72.29       94.28      4.09 o 
  -1  15  11      167.58      162.84      8.63 o 
   0  15  11        9.78       12.21      2.50 o 
   1  15  11       13.57        6.17      2.63 o 
   2  15  11       32.54       32.50      5.03 o 
  -4  16  11       82.92       81.87      5.13 o 
  -3  16  11       52.07       60.23      5.91 o 
  -2  16  11      183.20      205.95      7.15 o 
  -1  16  11       49.32       56.30      5.56 o 
   0  16  11        0.74        7.67      2.48 o 
   1  16  11       28.57       33.34     10.76 o 
 -10   0  12      115.68      129.39      7.93 o 
  -9   0  12      159.32      165.75      8.56 o 
  -8   0  12      163.52      190.07      8.21 o 
  -7   0  12     1274.01     1210.17     19.02 o 
  -6   0  12      633.03      599.83      9.87 o 
  -5   0  12        1.19        0.64      1.04 o 
  -4   0  12     1231.37     1258.64     14.52 o 
  -3   0  12        0.21        2.41      1.29 o 
  -2   0  12     1588.94     1523.99     35.90 o 
  -1   0  12       29.60       41.03      9.12 o 
   0   0  12     2499.26     2676.50     32.96 o 
   1   0  12      226.53      199.18      5.56 o 
   2   0  12     1415.30     1471.04     39.93 o 
   3   0  12      159.50      157.57      6.90 o 
   4   0  12      118.16      107.76      7.47 o 
   5   0  12      116.45      112.56      4.53 o 
   6   0  12        0.07        0.65      1.53 o 
   7   0  12      102.27       95.73      4.86 o 
 -10   1  12        7.06        4.13      2.45 o 
  -9   1  12       92.69      104.58      4.70 o 
  -8   1  12     1153.78     1156.08     12.86 o 
  -7   1  12        0.07        1.75      1.82 o 
  -6   1  12      671.92      624.41      6.36 o 
  -5   1  12      258.80      209.75      2.84 o 
  -4   1  12       91.62       86.41      1.97 o 
  -3   1  12       28.29       23.53      1.36 o 
  -2   1  12       20.73       23.51      1.74 o 
  -1   1  12     1185.30     1219.46     12.60 o 
   0   1  12       38.05       45.59      3.39 o 
   1   1  12     1051.52     1091.96     12.35 o 
   2   1  12     1600.62     1621.20     19.43 o 
   3   1  12      126.99      134.04      3.33 o 
   4   1  12       69.89       66.44      2.35 o 
   5   1  12      330.34      310.73      5.32 o 
   6   1  12        1.51        1.70      1.11 o 
   7   1  12       35.74       36.37      2.48 o 
 -10   2  12      123.18      137.03      5.63 o 
  -9   2  12        3.86        3.95      1.26 o 
  -8   2  12       36.68       37.19      2.07 o 
  -7   2  12       34.44       33.04      1.72 o 
  -6   2  12       15.37        9.67      1.01 o 
  -5   2  12       50.58       42.01      1.55 o 
  -4   2  12      507.81      509.91      6.54 o 
  -3   2  12      767.10      753.89     11.56 o 
  -2   2  12      331.03      364.94      8.90 o 
  -1   2  12      321.64      364.72      6.33 o 
   0   2  12      109.83      119.40      4.31 o 
   1   2  12       51.53       58.66      2.30 o 
   2   2  12       64.91       66.37      2.94 o 
   3   2  12       29.24       26.56      2.16 o 
   4   2  12       72.80       67.95      2.92 o 
   5   2  12       17.65       13.89      1.70 o 
   6   2  12      104.74      105.03      3.33 o 
   7   2  12        4.82        6.25      1.44 o 
 -10   3  12        4.59        3.49      1.80 o 
  -9   3  12       16.30       17.73      1.83 o 
  -8   3  12       88.46       83.80      2.90 o 
  -7   3  12      154.42      153.28      3.51 o 
  -6   3  12      189.00      169.35      2.92 o 
  -5   3  12      226.19      252.21      3.73 o 
  -4   3  12       60.34       54.24      1.59 o 
  -3   3  12        0.85       -0.64      0.50 o 
  -2   3  12      306.42      302.71      4.05 o 
  -1   3  12      305.88      337.55      5.45 o 
   0   3  12      740.21      765.22      8.66 o 
   1   3  12      574.01      565.10      8.93 o 
   2   3  12        5.06       11.29      1.08 o 
   3   3  12        9.55       11.75      1.20 o 
   4   3  12       57.56       57.40      3.73 o 
   5   3  12       85.21       95.41      3.47 o 
   6   3  12        1.09        1.64      1.32 o 
   7   3  12      129.00      140.67      4.28 o 
 -10   4  12       98.46      119.90      4.50 o 
  -9   4  12        1.91        1.76      1.39 o 
  -8   4  12        2.27        3.37      1.20 o 
  -7   4  12        1.04        1.32      1.32 o 
  -6   4  12        4.65        4.16      0.79 o 
  -5   4  12      177.07      152.19      3.44 o 
  -4   4  12      117.46      135.45      2.64 o 
  -3   4  12       98.20       77.22      1.87 o 
  -2   4  12      730.44      752.06      7.20 o 
  -1   4  12       43.63       42.02      1.78 o 
   0   4  12      303.68      332.77      5.23 o 
   1   4  12       20.45       22.26      1.06 o 
   2   4  12       15.20        9.08      1.11 o 
   3   4  12      327.22      300.53      5.27 o 
   4   4  12       95.38       94.91      2.78 o 
   5   4  12        1.10        0.94      1.21 o 
   6   4  12      386.73      390.07      8.42 o 
   7   4  12       36.46       40.77      3.34 o 
 -10   5  12       10.75       10.84      3.12 o 
  -9   5  12      135.89      149.19      4.80 o 
  -8   5  12       51.34       58.31      3.21 o 
  -7   5  12      274.24      249.73      4.53 o 
  -6   5  12      140.16      137.55      2.63 o 
  -5   5  12      152.46      173.52      2.63 o 
  -4   5  12      109.80      114.21      2.37 o 
  -3   5  12     1770.57     1728.60     13.39 o 
  -2   5  12       33.75       27.42      1.17 o 
  -1   5  12        0.38        3.50      0.64 o 
   0   5  12      464.72      420.61      5.31 o 
   1   5  12      110.92      130.65      3.13 o 
   2   5  12        2.12        1.27      0.85 o 
   3   5  12      149.42      149.26      4.48 o 
   4   5  12        9.27       10.09      1.58 o 
   5   5  12       36.46       41.04      2.85 o 
   6   5  12       55.04       63.77      3.60 o 
   7   5  12        9.31        4.17      2.49 o 
 -10   6  12      137.63      142.00      5.86 o 
  -9   6  12        8.10        5.04      1.50 o 
  -8   6  12       41.39       41.89      2.93 o 
  -7   6  12       92.54       99.45      2.88 o 
  -6   6  12        0.09       -0.39      0.68 o 
  -5   6  12        7.03        6.08      0.89 o 
  -4   6  12       68.19       62.67      1.93 o 
  -3   6  12      149.57      138.08      2.37 o 
  -2   6  12      153.05      150.99      2.42 o 
  -1   6  12      463.36      482.59      4.60 o 
   0   6  12       47.23       46.56      1.77 o 
   1   6  12      174.81      156.05      4.31 o 
   2   6  12      682.40      642.12      9.38 o 
   3   6  12      688.88      643.64     15.16 o 
   4   6  12      146.47      142.68      4.37 o 
   5   6  12      177.49      190.94      6.65 o 
   6   6  12        3.48        4.02      1.67 o 
   7   6  12        2.56       -0.66      3.11 o 
 -10   7  12      104.65      123.62      4.96 o 
  -9   7  12        0.09       -0.13      1.29 o 
  -8   7  12       57.81       54.80      2.50 o 
  -7   7  12       33.23       23.85      1.77 o 
  -6   7  12      769.89      733.35      8.50 o 
  -5   7  12       16.24       16.61      1.42 o 
  -4   7  12      317.14      305.56      4.27 o 
  -3   7  12       60.47       59.36      1.84 o 
  -2   7  12       27.13       23.73      1.19 o 
  -1   7  12       11.14        9.73      0.85 o 
   0   7  12      249.90      232.41      3.51 o 
   1   7  12      122.39      129.24      3.02 o 
   2   7  12        0.00       -0.59      1.18 o 
   3   7  12        0.30        0.33      1.19 o 
   4   7  12      177.99      184.37      4.68 o 
   5   7  12        1.32        0.47      1.21 o 
   6   7  12      344.29      366.08      8.04 o 
  -9   8  12        4.96        6.84      1.70 o 
  -8   8  12       19.51       20.91      1.85 o 
  -7   8  12      180.44      188.60      4.44 o 
  -6   8  12      243.01      213.86      9.69 o 
  -5   8  12       30.36       39.54      1.88 o 
  -4   8  12      106.91      107.38      2.44 o 
  -3   8  12      809.66      770.14      7.43 o 
  -2   8  12      342.88      326.78      4.14 o 
  -1   8  12      148.31      151.92      2.85 o 
   0   8  12      468.03      423.44      5.15 o 
   1   8  12      335.73      305.99      4.35 o 
   2   8  12        3.22        4.05      1.27 o 
   3   8  12        4.90        7.10      1.61 o 
   4   8  12      107.17      107.79      3.96 o 
   5   8  12        0.29       -1.05      1.22 o 
   6   8  12       24.41       23.78      2.62 o 
  -9   9  12        0.79        0.34      1.70 o 
  -8   9  12       47.80       51.55      3.99 o 
  -7   9  12       80.63       76.11      2.90 o 
  -6   9  12       15.78       14.24      2.00 o 
  -5   9  12        2.67        1.87      0.89 o 
  -4   9  12       93.16       98.27      2.80 o 
  -3   9  12        3.20        3.92      0.97 o 
  -2   9  12        0.39        2.12      0.84 o 
  -1   9  12      294.74      308.88      4.29 o 
   0   9  12      827.18      788.98      9.11 o 
   1   9  12      672.12      670.34      7.81 o 
   2   9  12      130.83      131.64      3.19 o 
   3   9  12      194.78      187.23      5.12 o 
   4   9  12        9.07        7.63      1.80 o 
   5   9  12        3.96        4.29      1.76 o 
   6   9  12       29.39       34.84      3.02 o 
  -9  10  12      210.82      213.76      7.28 o 
  -8  10  12       11.89       12.03      1.65 o 
  -7  10  12      158.83      155.39      4.58 o 
  -6  10  12       18.08       17.55      1.97 o 
  -5  10  12      276.66      268.46      5.37 o 
  -4  10  12      333.47      320.76      5.88 o 
  -3  10  12        1.20        0.96      0.95 o 
  -2  10  12      111.70      104.10      2.86 o 
  -1  10  12       36.49       39.04      2.01 o 
   0  10  12     1163.89     1072.91     12.92 o 
   1  10  12      169.04      147.32      4.36 o 
   2  10  12       25.52       30.74      2.60 o 
   3  10  12       13.27       15.02      2.10 o 
   4  10  12        0.00       -0.03      1.52 o 
   5  10  12       50.10       48.00      3.45 o 
  -8  11  12      207.44      213.17      8.10 o 
  -7  11  12        0.27        0.75      1.27 o 
  -6  11  12        9.73        9.47      1.79 o 
  -5  11  12      230.91      214.60      4.46 o 
  -4  11  12       82.35       77.55      3.27 o 
  -3  11  12        1.91        1.15      0.98 o 
  -2  11  12        1.40        3.15      1.21 o 
  -1  11  12        3.08        2.60      1.13 o 
   0  11  12        0.69       -0.36      1.20 o 
   1  11  12       25.85       28.52      2.44 o 
   2  11  12        4.32        0.78      1.33 o 
   3  11  12       43.34       40.77      3.53 o 
   4  11  12        2.36        0.62      1.73 o 
   5  11  12        7.91        1.05      1.76 o 
  -8  12  12       22.67       23.62      4.41 o 
  -7  12  12       60.83       69.21      3.39 o 
  -6  12  12      884.63      834.60     28.19 o 
  -5  12  12       14.63       16.91      2.14 o 
  -4  12  12       60.23       62.29      3.17 o 
  -3  12  12      190.76      183.03      4.95 o 
  -2  12  12       36.60       38.01      3.95 o 
  -1  12  12       31.44       26.97      2.40 o 
   0  12  12      138.96      152.65      4.81 o 
   1  12  12        0.11        0.37      1.41 o 
   2  12  12       88.22       87.21      3.86 o 
   3  12  12      144.69      155.48     12.82 o 
   4  12  12      244.89      246.75      7.38 o 
  -7  13  12       32.06       33.22      9.38 o 
  -6  13  12      194.99      202.24      5.14 o 
  -5  13  12       28.42       31.07      3.03 o 
  -4  13  12      195.09      201.46      6.26 o 
  -3  13  12       32.66       37.30      2.60 o 
  -2  13  12       49.46       53.49      5.08 o 
  -1  13  12      163.88      162.52      4.44 o 
   0  13  12      136.51      137.20      4.09 o 
   1  13  12       15.80       16.25      2.29 o 
   2  13  12      125.47      127.96      4.57 o 
   3  13  12       22.60       30.10      4.08 o 
   4  13  12        0.87        0.25      2.70 o 
  -6  14  12      576.18      609.62     11.34 o 
  -5  14  12       48.06       52.78      3.55 o 
  -4  14  12       22.81       24.16      2.83 o 
  -3  14  12       50.93       50.65      3.34 o 
  -2  14  12      205.03      226.25      6.59 o 
  -1  14  12       99.21      104.29      6.63 o 
   0  14  12        5.50        6.69      1.95 o 
   1  14  12       44.96       48.48      3.44 o 
   2  14  12       23.47       19.93      4.08 o 
   3  14  12        0.44       -0.77      1.51 o 
  -5  15  12      118.84      143.06      6.13 o 
  -4  15  12       75.47       75.74      5.43 o 
  -3  15  12        4.85        4.93      1.88 o 
  -2  15  12       78.84       73.73      5.95 o 
  -1  15  12       32.21       38.23      3.17 o 
   0  15  12      176.74      182.49      6.17 o 
   1  15  12       42.20       32.52      3.41 o 
   2  15  12       32.21       27.65      2.99 o 
  -3  16  12        3.32        8.97      2.89 o 
  -2  16  12       16.43       19.01      3.10 o 
  -1  16  12        2.37        2.62      2.24 o 
   0  16  12        0.04       -0.04      4.46 o 
 -10   1  13       52.83       62.02      4.55 o 
  -9   1  13       33.22       31.55      4.00 o 
  -8   1  13       11.96       14.02      1.67 o 
  -7   1  13     1092.83     1132.90     12.43 o 
  -6   1  13      299.05      311.87      4.73 o 
  -5   1  13        5.07        5.91      0.93 o 
  -4   1  13       85.93       92.88      2.52 o 
  -3   1  13      139.20      127.20      4.09 o 
  -2   1  13       46.05       53.17      3.28 o 
  -1   1  13      191.78      191.19      3.65 o 
   0   1  13      532.58      520.95      6.12 o 
   1   1  13       60.69       66.81      2.09 o 
   2   1  13       79.75       78.98      3.23 o 
   3   1  13      216.97      222.79      4.08 o 
   4   1  13       26.12       25.78      1.84 o 
   5   1  13        5.64        7.49      1.28 o 
   6   1  13        8.85       11.03      1.83 o 
   7   1  13      127.72      126.74      3.94 o 
 -10   2  13       27.72       36.05      4.15 o 
  -9   2  13       48.57       46.12      3.24 o 
  -8   2  13       25.71       23.25      1.70 o 
  -7   2  13      137.48      138.04      2.91 o 
  -6   2  13       35.18       31.19      1.46 o 
  -5   2  13      153.17      179.62      2.83 o 
  -4   2  13      732.66      667.96      7.20 o 
  -3   2  13      367.64      347.34      6.86 o 
  -2   2  13       30.06       26.43      1.96 o 
  -1   2  13       23.10       35.20      2.34 o 
   0   2  13        8.96        3.92      1.23 o 
   1   2  13        2.93        9.68      1.47 o 
   2   2  13      251.59      255.21      4.90 o 
   3   2  13        2.53        4.59      1.19 o 
   4   2  13        7.35        5.77      1.59 o 
   5   2  13      124.21      116.63      4.10 o 
   6   2  13       26.49       29.81      2.23 o 
   7   2  13        5.29        7.00      1.69 o 
 -10   3  13       96.58      106.78      7.89 o 
  -9   3  13        7.56        9.23      1.74 o 
  -8   3  13       57.80       54.55      2.50 o 
  -7   3  13        1.01        0.93      0.79 o 
  -6   3  13       17.71       15.42      1.19 o 
  -5   3  13        0.38       -0.22      0.59 o 
  -4   3  13      270.06      259.68      3.93 o 
  -3   3  13      180.17      175.32      3.03 o 
  -2   3  13     1071.10     1162.63     13.67 o 
  -1   3  13       20.24       27.85      6.81 o 
   0   3  13        4.76        8.25      1.47 o 
   1   3  13       63.32       55.85      3.08 o 
   2   3  13       14.65        9.62      1.67 o 
   3   3  13       76.49       87.50      3.12 o 
   4   3  13       12.08       12.53      1.96 o 
   5   3  13       44.14       45.28      2.84 o 
   6   3  13       90.14       90.85      3.86 o 
   7   3  13       77.57       79.08      3.55 o 
 -10   4  13        0.36        1.23      1.55 o 
  -9   4  13       28.42       29.20      2.81 o 
  -8   4  13       65.05       63.38      2.47 o 
  -7   4  13        1.09        0.52      0.86 o 
  -6   4  13       10.58        9.49      0.99 o 
  -5   4  13       22.39       14.78      1.07 o 
  -4   4  13       83.27       76.25      2.14 o 
  -3   4  13      142.59      132.80      2.72 o 
  -2   4  13        0.27        0.89      0.62 o 
  -1   4  13      270.97      288.80      4.57 o 
   0   4  13       92.24       87.16      5.31 o 
   1   4  13      491.54      447.69      6.26 o 
   2   4  13       29.41       24.19      1.68 o 
   3   4  13      577.57      555.59      8.04 o 
   4   4  13      343.18      355.67      6.82 o 
   5   4  13       93.18      100.67      4.12 o 
   6   4  13      276.73      279.01      8.68 o 
   7   4  13       41.76       38.46      3.33 o 
 -10   5  13       76.10       83.77      3.96 o 
  -9   5  13        0.04       -0.09      1.25 o 
  -8   5  13        1.04        2.03      1.05 o 
  -7   5  13      375.46      361.76      5.53 o 
  -6   5  13      210.08      189.63      3.43 o 
  -5   5  13        1.17        4.52      0.81 o 
  -4   5  13        6.08        5.95      0.87 o 
  -3   5  13      274.07      261.07      3.66 o 
  -2   5  13      563.43      585.27      6.63 o 
  -1   5  13      318.98      327.83      5.11 o 
   0   5  13        3.05        4.91      1.38 o 
   1   5  13      642.53      580.14      7.65 o 
   2   5  13       81.86       63.55      2.29 o 
   3   5  13       63.85       66.06      2.85 o 
   4   5  13        0.50       -1.17      2.39 o 
   5   5  13        9.32        8.51      2.28 o 
   6   5  13        2.50        6.71      2.58 o 
 -10   6  13        3.11        5.22      1.93 o 
  -9   6  13       43.23       38.18      3.46 o 
  -8   6  13      176.01      162.95      4.39 o 
  -7   6  13       64.80       69.04      4.25 o 
  -6   6  13        2.22        0.95      0.84 o 
  -5   6  13        0.33        0.80      0.74 o 
  -4   6  13      183.86      172.85      2.89 o 
  -3   6  13       70.08       73.47      1.90 o 
  -2   6  13        0.15        0.91      0.78 o 
  -1   6  13      463.12      439.69      4.83 o 
   0   6  13       63.21       58.35      2.37 o 
   1   6  13      645.38      618.43      8.15 o 
   2   6  13        3.13        2.56      1.15 o 
   3   6  13      220.28      200.50      8.20 o 
   4   6  13      295.31      301.21      9.15 o 
   5   6  13       31.88       29.68      2.56 o 
   6   6  13      129.62      144.91      5.11 o 
  -9   7  13       79.03       80.35      3.55 o 
  -8   7  13      121.81      106.04      3.65 o 
  -7   7  13        3.23        1.25      1.03 o 
  -6   7  13       79.09       73.18      3.64 o 
  -5   7  13       34.30       30.39      1.53 o 
  -4   7  13       87.61      103.24      2.62 o 
  -3   7  13     1174.88     1105.77      9.83 o 
  -2   7  13        3.82        3.52      0.71 o 
  -1   7  13        6.11        5.26      0.77 o 
   0   7  13      146.34      141.55      3.26 o 
   1   7  13       28.30       18.19      3.05 o 
   2   7  13        1.65       -1.20      1.61 o 
   3   7  13       76.63       75.95      3.25 o 
   4   7  13       24.77       28.28      3.49 o 
   5   7  13       41.18       37.91      3.04 o 
   6   7  13        0.93        2.57      2.18 o 
  -9   8  13       46.50       39.94      3.53 o 
  -8   8  13       35.48       40.58      3.24 o 
  -7   8  13       21.51       23.00      1.89 o 
  -6   8  13        1.64        1.65      1.06 o 
  -5   8  13       11.08       10.31      1.20 o 
  -4   8  13      519.64      542.45      6.00 o 
  -3   8  13      556.41      545.48      5.95 o 
  -2   8  13      153.60      157.09      2.99 o 
  -1   8  13       87.60       84.23      2.35 o 
   0   8  13        5.75        4.20      1.19 o 
   1   8  13       27.45       26.91      1.72 o 
   2   8  13       38.89       36.24      3.30 o 
   3   8  13      173.88      181.67      4.92 o 
   4   8  13      524.87      506.42     11.80 o 
   5   8  13       13.42       12.99      2.03 o 
   6   8  13      293.95      324.49     13.25 o 
  -9   9  13       18.50       22.08      2.98 o 
  -8   9  13       30.76       32.74      2.52 o 
  -7   9  13       41.70       39.27      2.41 o 
  -6   9  13      191.64      182.64      4.14 o 
  -5   9  13       42.99       49.75      2.87 o 
  -4   9  13       25.23       26.31      1.86 o 
  -3   9  13       17.35       16.01      1.97 o 
  -2   9  13      580.18      560.07      6.43 o 
  -1   9  13      233.44      224.73      3.88 o 
   0   9  13      298.26      280.47      4.19 o 
   1   9  13       99.13      104.09      3.63 o 
   2   9  13        1.15        1.45      1.17 o 
   3   9  13       10.02       12.30      2.42 o 
   4   9  13       84.33       90.28      3.98 o 
   5   9  13       19.68       19.85      4.76 o 
  -8  10  13      130.71      124.07      6.10 o 
  -7  10  13       81.61       91.04      3.46 o 
  -6  10  13      175.37      170.03      4.34 o 
  -5  10  13        1.53        1.01      0.99 o 
  -4  10  13       43.77       45.39      2.57 o 
  -3  10  13      227.46      208.98      4.63 o 
  -2  10  13      399.12      390.37      6.52 o 
  -1  10  13      101.54       99.31      3.51 o 
   0  10  13      163.82      144.56      4.29 o 
   1  10  13       31.22       32.33      2.38 o 
   2  10  13       57.11       59.51      3.05 o 
   3  10  13        6.93        8.53      1.90 o 
   4  10  13        4.68        3.20      1.77 o 
   5  10  13      131.79      137.92      6.63 o 
  -8  11  13       45.42       55.03      3.86 o 
  -7  11  13       36.63       36.13      2.69 o 
  -6  11  13        1.11        1.33      1.26 o 
  -5  11  13      424.94      444.22      9.26 o 
  -4  11  13      153.48      149.21      5.63 o 
  -3  11  13       14.26       15.58      1.75 o 
  -2  11  13      254.43      247.55      5.61 o 
  -1  11  13        6.25        8.80      1.55 o 
   0  11  13       86.45       77.09      3.37 o 
   1  11  13      153.36      139.43      4.37 o 
   2  11  13       69.39       76.84      3.48 o 
   3  11  13      197.79      194.68      5.85 o 
   4  11  13        1.89        0.99      1.63 o 
  -7  12  13      377.68      360.79     12.61 o 
  -6  12  13        1.70        2.48      1.48 o 
  -5  12  13      114.53      102.22      3.36 o 
  -4  12  13        2.59        0.93      1.26 o 
  -3  12  13        0.62        2.68      1.42 o 
  -2  12  13        2.43        2.56      1.35 o 
  -1  12  13       26.69       21.10      2.09 o 
   0  12  13        3.69        5.53      1.73 o 
   1  12  13        0.57       -0.43      2.84 o 
   2  12  13        0.51        2.12      2.02 o 
   3  12  13        1.16        1.42      2.08 o 
   4  12  13       82.73       86.65      4.97 o 
  -7  13  13      102.94      115.93      6.17 o 
  -6  13  13       35.90       40.72      2.82 o 
  -5  13  13        2.02        4.16      1.91 o 
  -4  13  13      140.12      148.88      7.23 o 
  -3  13  13       16.24       15.43      1.96 o 
  -2  13  13       14.08       13.07      2.59 o 
  -1  13  13      208.14      205.81      5.81 o 
   0  13  13        4.49        3.34      2.15 o 
   1  13  13        0.02        0.94      2.57 o 
   2  13  13        5.16        8.10      2.44 o 
   3  13  13        2.27       -0.56      3.51 o 
  -6  14  13       10.21       12.45      5.44 o 
  -5  14  13        0.30       -1.05      1.73 o 
  -4  14  13       56.68       65.62      6.68 o 
  -3  14  13       27.75       31.05      2.87 o 
  -2  14  13      190.83      208.37      5.82 o 
  -1  14  13        8.25       11.32      2.11 o 
   0  14  13      161.43      152.16      5.06 o 
   1  14  13        9.87        6.96      2.06 o 
   2  14  13        0.04       -2.49      4.26 o 
  -4  15  13       13.60       12.63      4.23 o 
  -3  15  13       20.40       23.61      2.74 o 
  -2  15  13        0.00        0.01      1.76 o 
  -1  15  13       17.86       17.73      2.51 o 
   0  15  13       13.30       18.51      2.87 o 
   1  15  13        0.58       -1.07      2.00 o 
 -10   0  14       65.72       70.69      6.99 o 
  -9   0  14      262.45      264.08     11.07 o 
  -8   0  14      146.79      155.84      7.65 o 
  -7   0  14      112.96      117.71      5.05 o 
  -6   0  14      339.70      313.57      9.50 o 
  -5   0  14      326.06      311.23      7.99 o 
  -4   0  14      356.29      363.67      8.71 o 
  -3   0  14     1484.44     1436.14     38.00 o 
  -2   0  14       42.00       41.90      3.24 o 
  -1   0  14      127.37      143.46      8.77 o 
   0   0  14      157.29      148.86      4.24 o 
   1   0  14      307.15      282.48      6.78 o 
   2   0  14      147.03      136.26      4.42 o 
   3   0  14       18.80       20.58      4.22 o 
   4   0  14       10.91       10.19      1.89 o 
   5   0  14      172.23      180.80      5.97 o 
   6   0  14      112.14       94.45      5.91 o 
 -10   1  14       19.58       24.75      3.41 o 
  -9   1  14        6.33        5.68      1.97 o 
  -8   1  14       63.34       76.78      3.05 o 
  -7   1  14      440.16      436.95      6.58 o 
  -6   1  14       24.15       27.06      1.68 o 
  -5   1  14     1477.50     1452.05     13.54 o 
  -4   1  14     1688.77     1634.45     15.07 o 
  -3   1  14     1005.71      985.45     16.87 o 
  -2   1  14      170.72      179.72      7.56 o 
  -1   1  14      391.92      446.04      9.00 o 
   0   1  14       57.44       69.75      3.78 o 
   1   1  14       44.05       46.24      1.90 o 
   2   1  14        0.31        1.53      0.90 o 
   3   1  14       22.54       16.29      1.49 o 
   4   1  14        2.39        3.42      1.42 o 
   5   1  14       31.74       35.83      2.30 o 
   6   1  14        2.44        3.22      1.36 o 
 -10   2  14      164.08      185.46      6.75 o 
  -9   2  14       93.48       78.83      3.90 o 
  -8   2  14        3.05        4.71      1.50 o 
  -7   2  14      121.40      127.25      3.19 o 
  -6   2  14      419.16      380.76      5.43 o 
  -5   2  14      247.72      259.84      3.94 o 
  -4   2  14        4.05        4.15      1.02 o 
  -3   2  14      334.11      329.47      5.87 o 
  -2   2  14      388.62      339.13      6.31 o 
  -1   2  14       57.20       73.80      3.06 o 
   0   2  14       11.31       20.82      2.07 o 
   1   2  14       57.58       52.93      3.16 o 
   2   2  14       10.06        7.00      1.33 o 
   3   2  14       49.00       54.39      2.78 o 
   4   2  14      112.51      123.34      3.88 o 
   5   2  14       64.80       61.23      2.72 o 
   6   2  14       18.07       20.13      2.29 o 
 -10   3  14       87.64       95.13      7.58 o 
  -9   3  14       11.16        8.75      2.05 o 
  -8   3  14        2.77        5.13      1.58 o 
  -7   3  14       34.26       32.96      1.66 o 
  -6   3  14      248.84      253.42      3.73 o 
  -5   3  14      285.53      264.08      3.50 o 
  -4   3  14       23.92       18.74      2.03 o 
  -3   3  14      379.72      345.86      6.38 o 
  -2   3  14      246.41      224.37     10.49 o 
  -1   3  14       19.00       18.81      2.65 o 
   0   3  14      513.75      484.73      8.32 o 
   1   3  14      302.45      285.06      6.28 o 
   2   3  14       23.90       28.71      2.58 o 
   3   3  14       87.33      103.63      4.82 o 
   4   3  14        3.18        4.49      1.33 o 
   5   3  14        1.65        1.89      1.43 o 
   6   3  14        0.25        1.05      1.56 o 
 -10   4  14       57.80       62.79      5.20 o 
  -9   4  14       27.71       34.16      2.21 o 
  -8   4  14       91.82       83.26      2.76 o 
  -7   4  14      137.00      142.34      3.14 o 
  -6   4  14      252.69      252.40      4.98 o 
  -5   4  14        3.05        3.55      0.74 o 
  -4   4  14        1.24        4.15      1.18 o 
  -3   4  14     1130.35     1107.38     10.86 o 
  -2   4  14       68.31       80.44      2.49 o 
  -1   4  14        9.28       15.36      2.13 o 
   0   4  14       94.73       89.45      3.80 o 
   1   4  14      282.13      279.72      6.97 o 
   2   4  14      616.75      593.15     10.09 o 
   3   4  14       32.46       42.98      3.16 o 
   4   4  14        5.85        7.99      2.12 o 
   5   4  14        3.47        6.72      2.44 o 
   6   4  14       10.18       10.86      2.93 o 
 -10   5  14       12.13       17.45      2.44 o 
  -9   5  14       92.07       95.77      4.26 o 
  -8   5  14        4.30        3.80      1.19 o 
  -7   5  14      347.00      337.32      6.54 o 
  -6   5  14       48.00       45.36      1.89 o 
  -5   5  14       87.75       90.27      2.26 o 
  -4   5  14      103.47       87.07      2.39 o 
  -3   5  14       18.67       13.26      1.18 o 
  -2   5  14       46.12       39.45      1.76 o 
  -1   5  14      391.79      383.24      5.74 o 
   0   5  14        0.28       -1.46      0.73 o 
   1   5  14       62.86       76.45      4.76 o 
   2   5  14        4.55        2.70      1.09 o 
   3   5  14      116.46      116.30      5.66 o 
   4   5  14      486.82      479.96      8.69 o 
   5   5  14       96.75       97.00      5.61 o 
   6   5  14       66.05       59.17      5.16 o 
  -9   6  14       14.09       13.72      1.97 o 
  -8   6  14        1.05        1.15      1.20 o 
  -7   6  14      136.42      122.31      3.11 o 
  -6   6  14      257.86      239.34      4.93 o 
  -5   6  14        1.60        1.83      0.89 o 
  -4   6  14       38.18       34.85      1.77 o 
  -3   6  14       36.01       37.04      1.79 o 
  -2   6  14        7.29       11.24      1.12 o 
  -1   6  14       12.22       13.31      1.57 o 
   0   6  14      147.69      150.88      3.47 o 
   1   6  14       83.92       84.84      3.20 o 
   2   6  14      681.23      697.45     13.33 o 
   3   6  14      200.39      214.55      6.69 o 
   4   6  14      138.97      151.96      8.73 o 
   5   6  14      196.40      192.13      8.22 o 
   6   6  14        4.85        2.39      2.24 o 
  -9   7  14      163.31      173.00      5.55 o 
  -8   7  14       39.92       41.74      2.69 o 
  -7   7  14       18.30       22.59      2.03 o 
  -6   7  14      177.95      173.23      4.00 o 
  -5   7  14      336.77      328.92      4.50 o 
  -4   7  14      381.54      387.25      5.13 o 
  -3   7  14      320.41      309.46      4.39 o 
  -2   7  14        0.00        0.13      0.71 o 
  -1   7  14        0.16        0.18      0.74 o 
   0   7  14      186.90      180.67      7.35 o 
   1   7  14        7.45        8.55      1.35 o 
   2   7  14        1.00       -0.22      1.92 o 
   3   7  14      107.37      105.61      5.32 o 
   4   7  14        0.08        0.67      1.16 o 
   5   7  14       40.53       43.28      4.32 o 
  -9   8  14       48.38       49.10      3.58 o 
  -8   8  14      155.21      177.58      4.73 o 
  -7   8  14        0.72        0.62      1.37 o 
  -6   8  14       74.68       79.89      2.79 o 
  -5   8  14      115.22      113.82      3.24 o 
  -4   8  14        8.76        8.63      1.11 o 
  -3   8  14      209.54      214.71      3.44 o 
  -2   8  14       16.97       18.39      1.42 o 
  -1   8  14       52.09       48.36      2.24 o 
   0   8  14      326.84      327.58      5.38 o 
   1   8  14      344.05      333.93      5.21 o 
   2   8  14        1.36       -1.02      1.11 o 
   3   8  14       42.13       57.61      4.56 o 
   4   8  14       49.74       46.94      4.33 o 
   5   8  14      108.63      107.83      4.39 o 
  -8   9  14      274.63      279.63      6.97 o 
  -7   9  14      120.27      125.33      4.19 o 
  -6   9  14       33.92       29.68      2.08 o 
  -5   9  14      147.23      146.40      4.06 o 
  -4   9  14       14.25       13.86      1.51 o 
  -3   9  14       35.69       38.01      2.55 o 
  -2   9  14       68.64       72.95      2.33 o 
  -1   9  14        0.98        1.55      1.01 o 
   0   9  14      831.33      798.20     10.89 o 
   1   9  14        0.00        0.07      0.97 o 
   2   9  14       18.26       17.51      1.93 o 
   3   9  14        0.61        1.12      1.43 o 
   4   9  14       28.40       30.21      3.79 o 
   5   9  14       87.20      101.34      6.02 o 
  -8  10  14       27.32       29.53      4.36 o 
  -7  10  14      176.63      161.95     10.07 o 
  -6  10  14        0.20        1.74      1.16 o 
  -5  10  14        0.87        1.56      1.45 o 
  -4  10  14       45.02       44.68      2.63 o 
  -3  10  14        2.29        1.83      1.38 o 
  -2  10  14       54.60       53.10      2.93 o 
  -1  10  14       41.39       45.76      2.78 o 
   0  10  14        0.14        2.06      1.68 o 
   1  10  14      155.38      150.67      4.14 o 
   2  10  14       47.96       43.89      3.06 o 
   3  10  14       73.19       73.57      3.76 o 
   4  10  14        8.13        4.75      2.39 o 
  -8  11  14       28.02       26.92      4.31 o 
  -7  11  14      346.72      347.90      7.63 o 
  -6  11  14       18.20       17.15      1.97 o 
  -5  11  14        5.16        7.43      1.24 o 
  -4  11  14      201.23      196.77      4.77 o 
  -3  11  14       71.67       69.99      3.22 o 
  -2  11  14      258.24      253.10      7.80 o 
  -1  11  14       62.01       59.94      2.98 o 
   0  11  14       72.17       62.83      3.97 o 
   1  11  14       68.89       67.98      3.54 o 
   2  11  14       67.26       68.66      3.69 o 
   3  11  14       10.15       14.82      2.70 o 
   4  11  14      176.36      170.11      5.41 o 
  -7  12  14       49.00       54.77      5.87 o 
  -6  12  14       21.42       20.18      2.12 o 
  -5  12  14        0.73       -1.54      1.47 o 
  -4  12  14       28.12       30.19      2.62 o 
  -3  12  14        7.92        8.42      1.83 o 
  -2  12  14        9.94        5.16      1.55 o 
  -1  12  14        0.56       -0.67      1.30 o 
   0  12  14        6.33        5.94      2.05 o 
   1  12  14       21.13       19.57      2.65 o 
   2  12  14       76.20       85.75      4.62 o 
   3  12  14      109.55      110.75      5.05 o 
  -6  13  14       47.35       52.92      3.11 o 
  -5  13  14        7.15        6.69      2.07 o 
  -4  13  14        1.26        1.41      1.72 o 
  -3  13  14       33.81       43.49      3.16 o 
  -2  13  14        7.92        6.77      1.83 o 
  -1  13  14      119.30      122.82      4.03 o 
   0  13  14       40.40       34.91      3.58 o 
   1  13  14      272.61      267.40      8.56 o 
   2  13  14      216.85      263.64     10.96 o 
  -5  14  14      114.26      115.02      5.03 o 
  -4  14  14       32.86       32.24      2.99 o 
  -3  14  14       14.16       13.08      2.23 o 
  -2  14  14        0.14       -1.30      1.58 o 
  -1  14  14        4.53        6.10      1.87 o 
   0  14  14       35.28       30.26      4.57 o 
   1  14  14        6.02        7.44      2.49 o 
  -3  15  14       24.95       24.56      4.83 o 
  -2  15  14       51.18       56.27      4.34 o 
  -1  15  14       99.64       94.42      4.35 o 
   0  15  14      242.43      248.47      9.18 o 
 -10   1  15        1.05        0.73      2.25 o 
  -9   1  15        3.25        4.04      1.94 o 
  -8   1  15       15.29       18.96      2.05 o 
  -7   1  15       26.49       28.44      2.06 o 
  -6   1  15      119.84      131.34      3.14 o 
  -5   1  15      161.58      165.17      3.54 o 
  -4   1  15      181.44      167.89      3.60 o 
  -3   1  15       95.42       95.96      4.14 o 
  -2   1  15      387.91      376.59      6.95 o 
  -1   1  15      104.49      115.51      3.82 o 
   0   1  15        6.69        6.29      1.15 o 
   1   1  15       46.10       54.37      3.35 o 
   2   1  15       32.05       45.02      4.30 o 
   3   1  15      148.21      144.44      3.51 o 
   4   1  15        5.36        5.81      1.21 o 
   5   1  15       10.33        9.98      1.57 o 
   6   1  15       12.44       13.77      1.86 o 
 -10   2  15       84.00      106.25      5.40 o 
  -9   2  15      413.15      436.50     15.80 o 
  -8   2  15      121.07      124.33      4.06 o 
  -7   2  15      633.09      630.17     10.95 o 
  -6   2  15      115.13      122.71      3.06 o 
  -5   2  15      116.23      120.28      2.69 o 
  -4   2  15      461.35      488.60      7.80 o 
  -3   2  15       87.76       86.82      2.77 o 
  -2   2  15       48.60       59.58      3.58 o 
  -1   2  15       79.64       86.14      3.36 o 
   0   2  15      197.54      218.41      5.41 o 
   1   2  15       77.99       82.39      3.62 o 
   2   2  15      292.27      298.02      5.74 o 
   3   2  15      187.78      170.54      5.59 o 
   4   2  15        0.07        2.27      1.21 o 
   5   2  15       44.19       49.82      3.17 o 
   6   2  15        5.63        6.39      1.74 o 
 -10   3  15       59.73       63.26      3.93 o 
  -9   3  15        0.06        3.93      1.71 o 
  -8   3  15      109.58      114.01      3.97 o 
  -7   3  15        5.01        4.25      1.18 o 
  -6   3  15      191.73      191.28      4.39 o 
  -5   3  15       24.44       19.86      1.37 o 
  -4   3  15        0.69        0.80      0.89 o 
  -3   3  15      265.51      276.49      5.77 o 
  -2   3  15     1685.85     1672.60     28.62 o 
  -1   3  15      218.25      210.84      5.16 o 
   0   3  15       30.85       35.25      2.66 o 
   1   3  15      629.06      630.63     10.46 o 
   2   3  15      248.87      232.78      6.06 o 
   3   3  15       67.38       71.91      4.05 o 
   4   3  15      105.62      109.49      3.83 o 
   5   3  15      109.80      111.78      4.06 o 
   6   3  15        0.02        1.71      1.66 o 
 -10   4  15       16.60       13.11      3.56 o 
  -9   4  15       17.49       16.17      2.17 o 
  -8   4  15      115.17      121.16      3.27 o 
  -7   4  15       30.11       26.42      1.81 o 
  -6   4  15        1.36        2.26      0.80 o 
  -5   4  15        3.69        2.07      0.78 o 
  -4   4  15      426.68      392.84      5.32 o 
  -3   4  15       33.08       25.52      1.40 o 
  -2   4  15       10.20       11.92      2.07 o 
  -1   4  15       20.75       25.68      2.23 o 
   0   4  15       18.76       22.85      2.22 o 
   1   4  15      494.56      473.51      8.80 o 
   2   4  15       34.84       39.80      3.09 o 
   3   4  15      174.07      175.07      5.47 o 
   4   4  15       36.74       42.78      4.15 o 
   5   4  15       49.02       48.84      5.15 o 
   6   4  15       88.46       85.99      6.15 o 
  -9   5  15       12.36       10.47      2.08 o 
  -8   5  15      128.56      128.39      3.39 o 
  -7   5  15        9.87       12.72      1.38 o 
  -6   5  15       68.45       67.40      2.18 o 
  -5   5  15       18.79       15.41      1.24 o 
  -4   5  15       19.18       20.54      1.82 o 
  -3   5  15       19.61       18.92      1.36 o 
  -2   5  15      527.74      519.59      8.70 o 
  -1   5  15       43.32       42.62      3.42 o 
   0   5  15       84.80       79.89      3.41 o 
   1   5  15      307.55      311.86      7.74 o 
   2   5  15      289.33      267.29      6.58 o 
   3   5  15       17.71       15.95      2.57 o 
   4   5  15        0.01       -1.69      1.82 o 
   5   5  15        1.69        4.94      2.36 o 
  -9   6  15       81.64       86.75      4.09 o 
  -8   6  15      148.13      138.46      4.86 o 
  -7   6  15        3.44        2.47      1.24 o 
  -6   6  15       49.14       52.48      2.50 o 
  -5   6  15      104.88      101.54      3.22 o 
  -4   6  15      119.92      111.73      3.08 o 
  -3   6  15       44.97       39.39      1.90 o 
  -2   6  15      490.20      476.02      6.22 o 
  -1   6  15       20.90       23.68      1.63 o 
   0   6  15      682.85      648.41     10.46 o 
   1   6  15        0.00       -0.34      1.43 o 
   2   6  15       31.35       30.49      3.54 o 
   3   6  15       16.29       18.95      2.83 o 
   4   6  15        0.59       -0.29      1.61 o 
   5   6  15        8.29        5.40      2.69 o 
  -9   7  15       28.58       27.03      3.82 o 
  -8   7  15       11.79        9.38      1.71 o 
  -7   7  15        6.97        8.72      1.81 o 
  -6   7  15       55.43       58.07      2.57 o 
  -5   7  15       27.90       22.99      1.99 o 
  -4   7  15       17.92       23.16      1.77 o 
  -3   7  15       19.02       24.88      1.76 o 
  -2   7  15        8.06        8.75      1.20 o 
  -1   7  15       14.54       13.46      1.38 o 
   0   7  15        7.58       12.10      1.36 o 
   1   7  15        9.95       11.44      1.59 o 
   2   7  15       63.02       64.80      4.64 o 
   3   7  15       96.53       98.96      5.19 o 
   4   7  15        0.41        1.94      1.19 o 
   5   7  15      202.69      203.60      5.89 o 
  -9   8  15        6.23        6.09      1.91 o 
  -8   8  15      201.53      205.77      5.13 o 
  -7   8  15        6.23        5.17      1.69 o 
  -6   8  15        2.50        2.04      1.49 o 
  -5   8  15       97.83       88.83      2.95 o 
  -4   8  15       25.99       23.22      1.84 o 
  -3   8  15      475.87      475.83      6.97 o 
  -2   8  15       50.95       52.77      2.35 o 
  -1   8  15      176.00      169.08      3.81 o 
   0   8  15      166.28      160.37      5.44 o 
   1   8  15       74.14       68.17      3.51 o 
   2   8  15        3.72        3.85      2.17 o 
   3   8  15      103.41      102.72      5.32 o 
   4   8  15        4.19        1.47      2.17 o 
   5   8  15       12.66       15.20      3.43 o 
  -8   9  15        0.02       -0.79      3.96 o 
  -7   9  15       81.51       84.51      5.03 o 
  -6   9  15       13.26       17.18      1.96 o 
  -5   9  15        1.35        0.77      1.97 o 
  -4   9  15       29.42       26.05      2.68 o 
  -3   9  15      189.30      187.18      4.42 o 
  -2   9  15      192.84      191.09      5.39 o 
  -1   9  15       21.12       17.71      1.86 o 
   0   9  15       95.93       89.70      3.00 o 
   1   9  15       13.26       13.86      1.50 o 
   2   9  15        0.10       -1.58      1.01 o 
   3   9  15       20.19       19.40      3.26 o 
   4   9  15        0.00       -0.07      1.97 o 
  -8  10  15       13.58        8.86      3.01 o 
  -7  10  15      441.59      450.88     11.07 o 
  -6  10  15       30.93       30.03      2.49 o 
  -5  10  15       54.10       61.69      5.52 o 
  -4  10  15       56.47       51.83      3.68 o 
  -3  10  15       87.58       73.30      4.00 o 
  -2  10  15        2.31        1.25      1.53 o 
  -1  10  15        3.51        3.71      1.72 o 
   0  10  15      155.67      147.44      5.31 o 
   1  10  15        2.55        1.36      1.04 o 
   2  10  15       50.02       51.30      3.16 o 
   3  10  15        6.89        8.83      2.62 o 
   4  10  15        0.20        0.69      2.36 o 
  -7  11  15      237.70      241.08      8.58 o 
  -6  11  15      119.73      115.89      4.40 o 
  -5  11  15      112.35      109.52      3.63 o 
  -4  11  15       20.53       20.40      2.22 o 
  -3  11  15       30.74       29.56      2.52 o 
  -2  11  15       22.93       21.25      2.62 o 
  -1  11  15      149.70      132.91      5.99 o 
   0  11  15      117.62      120.09      7.99 o 
   1  11  15      283.87      287.84      7.47 o 
   2  11  15      199.35      212.37      5.81 o 
   3  11  15       15.23       15.32      2.24 o 
  -6  12  15        7.07        4.60      1.86 o 
  -5  12  15        3.87        3.46      1.76 o 
  -4  12  15      361.52      366.85      7.53 o 
  -3  12  15       50.84       48.69      3.17 o 
  -2  12  15        1.13       -0.40      1.60 o 
  -1  12  15        5.31        5.47      2.26 o 
   0  12  15        6.22       10.61      2.38 o 
   1  12  15      183.50      201.53     10.62 o 
   2  12  15        3.70        2.85      2.03 o 
  -6  13  15      168.50      165.33      7.31 o 
  -5  13  15        7.19        3.45      1.93 o 
  -4  13  15        3.89        0.66      2.51 o 
  -3  13  15       25.02       23.27      2.53 o 
  -2  13  15       26.38       25.31      2.77 o 
  -1  13  15        2.26       -0.37      3.13 o 
   0  13  15       21.17       17.21      2.89 o 
   1  13  15       13.43       19.57      8.37 o 
  -4  14  15       64.84       75.85      4.13 o 
  -3  14  15       63.04       62.66      3.86 o 
  -2  14  15       44.61       39.50      3.75 o 
  -1  14  15       18.53       11.31      2.72 o 
   0  14  15       12.23       12.14      4.03 o 
 -10   0  16        2.61        8.00      3.80 o 
  -9   0  16      180.67      189.82      9.62 o 
  -8   0  16       27.75       32.86      3.11 o 
  -7   0  16      834.30      819.57     15.59 o 
  -6   0  16      123.47      115.81      4.30 o 
  -5   0  16      124.76      125.15      4.27 o 
  -4   0  16      165.05      152.02      8.62 o 
  -3   0  16      181.17      179.35     11.10 o 
  -2   0  16      877.08      870.72     17.61 o 
  -1   0  16       96.42       89.48      7.75 o 
   0   0  16       47.33       63.03      3.73 o 
   1   0  16      259.47      274.57      6.62 o 
   2   0  16       35.24       45.03      4.01 o 
   3   0  16        3.89        7.67      2.82 o 
   4   0  16      370.63      376.96      9.05 o 
   5   0  16       40.07       49.09      4.02 o 
 -10   1  16       25.73       34.14      3.84 o 
  -9   1  16      213.69      201.68      5.78 o 
  -8   1  16      267.14      265.65      6.28 o 
  -7   1  16        0.72        1.95      1.56 o 
  -6   1  16        1.86        1.67      0.97 o 
  -5   1  16       91.90       87.92      2.57 o 
  -4   1  16      183.03      192.68      3.98 o 
  -3   1  16     1366.56     1340.70     20.69 o 
  -2   1  16        0.39        1.55      1.19 o 
  -1   1  16        1.37        7.28      2.42 o 
   0   1  16       64.09       65.74      3.56 o 
   1   1  16       10.91       10.28      1.88 o 
   2   1  16      233.52      242.96      4.53 o 
   3   1  16      140.44      148.63      3.70 o 
   4   1  16      868.37      911.09     11.02 o 
   5   1  16       19.58       23.63      2.16 o 
 -10   2  16       16.86       13.97      2.67 o 
  -9   2  16       86.85       95.50      3.93 o 
  -8   2  16       98.53      103.55      3.86 o 
  -7   2  16        0.04        1.28      1.11 o 
  -6   2  16      270.01      278.70      4.76 o 
  -5   2  16      108.17      101.26      2.71 o 
  -4   2  16      151.65      152.65      5.39 o 
  -3   2  16      154.31      152.47      4.20 o 
  -2   2  16       25.33       29.27      4.82 o 
  -1   2  16        5.75        4.72      1.43 o 
   0   2  16      595.56      542.90      9.50 o 
   1   2  16        8.28       12.72      2.05 o 
   2   2  16      405.10      405.30      8.49 o 
   3   2  16       34.94       42.10      2.76 o 
   4   2  16        0.88        1.38      2.04 o 
   5   2  16       34.17       39.47      2.56 o 
  -9   3  16       78.91       76.32      3.62 o 
  -8   3  16       16.05       14.36      2.05 o 
  -7   3  16       38.51       40.95      2.30 o 
  -6   3  16        0.49        1.44      1.23 o 
  -5   3  16      100.59      109.75      2.64 o 
  -4   3  16       10.49       13.53      1.51 o 
  -3   3  16       11.55       14.39      2.35 o 
  -2   3  16        0.12        1.17      1.47 o 
  -1   3  16       25.24       23.51      2.27 o 
   0   3  16       95.03       95.34      3.89 o 
   1   3  16      121.10      123.24      4.52 o 
   2   3  16        5.12        5.20      1.79 o 
   3   3  16       16.42       15.18      2.61 o 
   4   3  16      151.13      169.09      5.90 o 
   5   3  16        0.06       -0.24      1.48 o 
  -9   4  16        1.52        3.28      1.75 o 
  -8   4  16       67.06       73.22      3.71 o 
  -7   4  16       95.84       91.51      3.37 o 
  -6   4  16      320.19      320.84      4.84 o 
  -5   4  16        5.57        4.18      1.09 o 
  -4   4  16      307.61      277.42      5.29 o 
  -3   4  16      748.43      706.80      9.37 o 
  -2   4  16        1.34        0.29      0.91 o 
  -1   4  16      187.80      198.68      5.94 o 
   0   4  16      616.60      610.62     10.25 o 
   1   4  16        0.25       -0.39      1.41 o 
   2   4  16       67.61       77.95      3.93 o 
   3   4  16      197.33      203.36      6.66 o 
   4   4  16       55.01       64.98      5.11 o 
   5   4  16       32.58       34.00      4.59 o 
  -9   5  16        6.98        4.29      2.55 o 
  -8   5  16        2.49        0.81      1.06 o 
  -7   5  16       57.83       55.38      2.81 o 
  -6   5  16        4.83        7.17      1.04 o 
  -5   5  16       32.66       31.76      1.81 o 
  -4   5  16      117.92      126.21      2.91 o 
  -3   5  16      425.86      392.91      8.23 o 
  -2   5  16        0.02        1.40      1.04 o 
  -1   5  16       91.42       91.82      4.56 o 
   0   5  16        3.88        3.76      1.52 o 
   1   5  16        3.96       -0.08      1.43 o 
   2   5  16      395.14      396.52      9.85 o 
   3   5  16        2.75        4.71      2.50 o 
   4   5  16       34.67       33.34      5.18 o 
   5   5  16       41.80       51.36      4.92 o 
  -9   6  16        6.79        5.18      1.74 o 
  -8   6  16        2.40        1.14      1.65 o 
  -7   6  16      417.86      417.76      6.67 o 
  -6   6  16      498.64      483.85      7.49 o 
  -5   6  16      129.00      137.17      3.55 o 
  -4   6  16     1889.48     1857.02     22.39 o 
  -3   6  16       97.27       88.46      2.50 o 
  -2   6  16      364.85      351.29      5.83 o 
  -1   6  16       27.90       34.71      2.56 o 
   0   6  16       39.61       33.68      2.96 o 
   1   6  16       29.79       35.10      3.43 o 
   2   6  16       47.22       48.80      4.75 o 
   3   6  16       30.97       29.84      3.60 o 
   4   6  16       63.51       60.04      5.02 o 
   5   6  16       14.48       11.75      5.25 o 
  -9   7  16       11.38        9.23      2.04 o 
  -8   7  16        6.00        5.57      1.55 o 
  -7   7  16       21.02       25.42      2.47 o 
  -6   7  16      342.81      355.97      5.84 o 
  -5   7  16       15.62       17.72      1.85 o 
  -4   7  16      150.32      142.15      3.58 o 
  -3   7  16       54.05       56.42      2.41 o 
  -2   7  16       47.64       42.73      2.18 o 
  -1   7  16       29.66       29.41      1.89 o 
   0   7  16      271.58      280.02      6.12 o 
   1   7  16      129.89      123.37      5.34 o 
   2   7  16        2.94        0.81      1.88 o 
   3   7  16        2.08        2.51      2.06 o 
   4   7  16        1.79        2.54      1.87 o 
  -8   8  16       75.32       73.91      3.77 o 
  -7   8  16        2.59        4.72      1.68 o 
  -6   8  16       23.75       24.82      2.18 o 
  -5   8  16      100.82       96.35      3.34 o 
  -4   8  16      113.38      114.44      3.54 o 
  -3   8  16       41.17       37.94      2.39 o 
  -2   8  16      205.40      181.49      4.81 o 
  -1   8  16       94.17       98.40      4.12 o 
   0   8  16       19.39       18.09      1.95 o 
   1   8  16        3.99        7.42      1.58 o 
   2   8  16        3.23        2.83      2.04 o 
   3   8  16       85.10       90.99      6.47 o 
   4   8  16       86.73       88.61      6.16 o 
  -8   9  16       80.47       78.55      5.93 o 
  -7   9  16      204.86      209.64      6.04 o 
  -6   9  16        8.86        9.41      2.30 o 
  -5   9  16        9.55        8.92      1.77 o 
  -4   9  16      104.49       96.08      4.57 o 
  -3   9  16        2.25        2.89      1.25 o 
  -2   9  16       40.30       39.78      2.50 o 
  -1   9  16      247.49      235.52      8.63 o 
   0   9  16       14.58       20.05      1.81 o 
   1   9  16       41.07       49.05      2.96 o 
   2   9  16        6.85        7.40      3.10 o 
   3   9  16       67.20       68.39      5.30 o 
  -7  10  16        9.05       10.54      2.57 o 
  -6  10  16       50.41       55.20      2.89 o 
  -5  10  16        2.99        3.24      1.70 o 
  -4  10  16       23.49       23.21      2.79 o 
  -3  10  16       99.77      103.21      4.50 o 
  -2  10  16       12.02       17.00      2.46 o 
  -1  10  16      279.43      264.91      9.84 o 
   0  10  16      318.91      316.79      7.95 o 
   1  10  16        0.19       -1.85      1.06 o 
   2  10  16       25.53       27.26      3.27 o 
   3  10  16       64.70       66.87      5.28 o 
  -7  11  16       14.74       12.61      3.27 o 
  -6  11  16        3.74        7.73      1.79 o 
  -5  11  16       18.10       22.43      5.01 o 
  -4  11  16       23.21       20.19      2.73 o 
  -3  11  16       15.47       10.76      2.84 o 
  -2  11  16       53.18       57.17      3.94 o 
  -1  11  16        2.92        1.69      1.90 o 
   0  11  16      205.61      210.41      7.53 o 
   1  11  16       60.72       62.87      4.76 o 
   2  11  16       55.04       55.23      3.54 o 
  -6  12  16       27.09       27.76      3.75 o 
  -5  12  16       76.77       76.15      5.13 o 
  -4  12  16      146.23      145.08      6.24 o 
  -3  12  16       11.05        8.40      2.22 o 
  -2  12  16      148.03      152.74      5.19 o 
  -1  12  16        1.10       -1.49      3.20 o 
   0  12  16        0.20        0.18      1.79 o 
   1  12  16        2.27        0.44      2.11 o 
   2  12  16       29.60       26.36      4.75 o 
  -5  13  16       18.82       15.23      5.00 o 
  -4  13  16       43.45       55.30      4.88 o 
  -3  13  16       76.20       81.66      4.47 o 
  -2  13  16      149.41      165.69      5.51 o 
  -1  13  16      248.78      282.63      8.97 o 
   0  13  16       42.62       40.19      7.17 o 
  -3  14  16        0.30        2.44      2.08 o 
  -2  14  16        8.75        5.56      2.28 o 
  -9   1  17        0.15       -1.44      1.41 o 
  -8   1  17      348.71      356.20      6.06 o 
  -7   1  17      113.10      124.87      3.40 o 
  -6   1  17       36.35       32.39      2.11 o 
  -5   1  17        9.92        9.71      1.27 o 
  -4   1  17      171.64      174.16      4.40 o 
  -3   1  17        5.95        5.48      3.91 o 
  -2   1  17       15.59       20.02      2.56 o 
  -1   1  17        0.02       -1.38      1.13 o 
   0   1  17        0.03        0.21      1.62 o 
   1   1  17       40.23       32.54      2.97 o 
   2   1  17      346.28      348.83      5.74 o 
   3   1  17        1.15        1.63      1.17 o 
   4   1  17       41.73       42.38      2.71 o 
   5   1  17        5.24        3.54      1.40 o 
  -9   2  17       55.84       56.73      3.50 o 
  -8   2  17        3.55        3.27      1.90 o 
  -7   2  17        1.20       -0.20      1.14 o 
  -6   2  17        0.81       -0.21      0.98 o 
  -5   2  17      208.51      203.85      5.12 o 
  -4   2  17       11.45       13.52      1.76 o 
  -3   2  17      180.27      181.23      4.71 o 
  -2   2  17        0.26        1.99      1.51 o 
  -1   2  17      250.56      257.62      6.20 o 
   0   2  17       42.09       44.71      3.46 o 
   1   2  17      170.37      175.24      5.42 o 
   2   2  17      101.16      113.03      4.76 o 
   3   2  17       71.74       70.10      3.37 o 
   4   2  17       15.30       20.03      2.29 o 
   5   2  17      228.99      242.02      5.36 o 
  -9   3  17       27.49       28.47      2.94 o 
  -8   3  17      420.29      420.51     14.53 o 
  -7   3  17        5.11        4.75      1.41 o 
  -6   3  17       64.78       64.11      2.42 o 
  -5   3  17      152.13      153.94      3.41 o 
  -4   3  17        9.91       10.85      1.68 o 
  -3   3  17       64.69       64.92      4.08 o 
  -2   3  17       24.30       26.08      2.91 o 
  -1   3  17      276.44      246.25      6.03 o 
   0   3  17       62.83       66.54      3.68 o 
   1   3  17       35.44       35.85      2.99 o 
   2   3  17      309.15      313.37      8.24 o 
   3   3  17      156.65      148.10      5.47 o 
   4   3  17        1.48        1.91      1.94 o 
   5   3  17        1.00        0.85      2.29 o 
  -9   4  17       79.96       73.41      4.21 o 
  -8   4  17        5.44        6.59      1.67 o 
  -7   4  17      766.20      784.75     10.38 o 
  -6   4  17      377.18      394.74      5.57 o 
  -5   4  17        4.56        3.47      1.36 o 
  -4   4  17        1.51        2.06      1.13 o 
  -3   4  17      188.54      185.78      4.74 o 
  -2   4  17      751.93      718.95     10.95 o 
  -1   4  17       71.05       72.85      9.48 o 
   0   4  17      416.50      389.85      8.05 o 
   1   4  17       43.78       39.64      3.15 o 
   2   4  17      595.39      574.79     10.71 o 
   3   4  17        0.20        2.17      1.86 o 
   4   4  17        4.42        2.60      2.31 o 
  -9   5  17      100.54      103.36     12.04 o 
  -8   5  17       87.24       83.59      3.58 o 
  -7   5  17        0.01        0.12      1.32 o 
  -6   5  17      176.87      173.95      4.12 o 
  -5   5  17      178.07      183.18      4.52 o 
  -4   5  17      135.63      137.38      3.81 o 
  -3   5  17      249.91      224.43      4.81 o 
  -2   5  17       54.03       63.77      2.90 o 
  -1   5  17      117.05       98.41      5.84 o 
   0   5  17        7.32        4.78      1.35 o 
   1   5  17        3.49        2.02      1.53 o 
   2   5  17       71.33       80.45      5.10 o 
   3   5  17        6.25        2.99      2.58 o 
   4   5  17        0.27        2.55      2.40 o 
  -9   6  17        9.03       13.94      3.35 o 
  -8   6  17       73.61       85.81      5.59 o 
  -7   6  17      217.46      214.96      5.80 o 
  -6   6  17       54.37       59.12      3.32 o 
  -5   6  17      299.01      310.92      6.01 o 
  -4   6  17      246.59      244.47      5.91 o 
  -3   6  17       27.86       26.32      2.07 o 
  -2   6  17       91.97       85.37      3.01 o 
  -1   6  17        7.10        4.83      1.55 o 
   0   6  17       45.45       39.08      3.49 o 
   1   6  17        0.00        6.00      3.12 o 
   2   6  17       11.63        8.57      2.41 o 
   3   6  17      105.97       92.27      5.62 o 
   4   6  17      246.47      249.17      8.69 o 
  -8   7  17        9.01        6.01      1.67 o 
  -7   7  17       20.67       18.30      3.06 o 
  -6   7  17        7.20        3.87      1.37 o 
  -5   7  17       15.26       18.87      1.93 o 
  -4   7  17      476.04      454.23      7.56 o 
  -3   7  17        0.13        1.53      1.19 o 
  -2   7  17        1.38        1.85      1.43 o 
  -1   7  17       56.52       46.41      3.44 o 
   0   7  17        1.03        4.47      1.62 o 
   1   7  17       38.53       44.99      5.08 o 
   2   7  17        1.77        3.95      2.06 o 
   3   7  17       13.77       22.18      5.52 o 
   4   7  17        0.21        2.68      2.24 o 
  -8   8  17        7.21        5.50      1.89 o 
  -7   8  17      158.36      159.94      5.93 o 
  -6   8  17        0.00       -0.23      1.19 o 
  -5   8  17       58.20       62.85      2.95 o 
  -4   8  17      183.25      176.17      4.45 o 
  -3   8  17      233.94      249.43      6.64 o 
  -2   8  17       16.88       16.66      1.97 o 
  -1   8  17      321.21      323.71      9.23 o 
   0   8  17      341.49      331.98      8.07 o 
   1   8  17        2.58        0.80      1.41 o 
   2   8  17       43.98       42.02      4.20 o 
   3   8  17      506.85      495.73     12.31 o 
  -7   9  17       90.01       94.82      7.04 o 
  -6   9  17        5.84        3.90      1.52 o 
  -5   9  17        0.39       -0.25      1.47 o 
  -4   9  17       42.79       38.07      3.63 o 
  -3   9  17        7.81        6.66      1.58 o 
  -2   9  17        0.05       -0.82      1.22 o 
  -1   9  17      157.07      145.29      4.42 o 
   0   9  17      264.57      279.85      6.60 o 
   1   9  17       14.07       17.41      2.18 o 
   2   9  17       46.24       51.35      3.44 o 
   3   9  17        0.97        2.70      1.63 o 
  -7  10  17       35.82       34.29      4.77 o 
  -6  10  17        0.03        2.24      1.60 o 
  -5  10  17        2.00        0.40      1.82 o 
  -4  10  17       87.80       84.34      7.12 o 
  -3  10  17       20.02       21.90      2.74 o 
  -2  10  17      101.64      101.97      4.52 o 
  -1  10  17      278.03      284.83     21.41 o 
   0  10  17      173.92      175.05      4.59 o 
   1  10  17      399.95      389.23      8.97 o 
   2  10  17       15.98       15.88      3.04 o 
  -6  11  17      492.69      498.81     12.63 o 
  -5  11  17        0.31       -0.95      1.71 o 
  -4  11  17       47.66       44.78      3.69 o 
  -3  11  17       84.74       89.31      6.00 o 
  -2  11  17       17.82       16.20      2.53 o 
  -1  11  17        0.94        0.64      1.83 o 
   0  11  17      693.88      709.38     19.08 o 
   1  11  17       25.11       23.87      3.34 o 
  -5  12  17        1.95        0.36      2.16 o 
  -4  12  17       16.72       14.74      2.94 o 
  -3  12  17       28.29       33.23      5.66 o 
  -2  12  17      143.49      134.15      4.98 o 
  -1  12  17       34.76       42.03      3.80 o 
   0  12  17       10.31       12.61      2.52 o 
  -3  13  17       25.65       28.17      2.97 o 
  -2  13  17        2.12        2.56      2.11 o 
  -1  13  17       15.01       14.23      2.70 o 
  -9   0  18       27.16       27.98      4.38 o 
  -8   0  18        3.55        1.50      1.76 o 
  -7   0  18        3.03        0.81      2.00 o 
  -6   0  18       47.47       47.06      4.70 o 
  -5   0  18     1556.78     1580.03     21.71 o 
  -4   0  18      202.51      216.22      7.81 o 
  -3   0  18      287.51      286.85     14.97 o 
  -2   0  18      227.79      227.70     13.35 o 
  -1   0  18       48.10       50.17      4.73 o 
   0   0  18       42.33       30.86      6.43 o 
   1   0  18      166.59      167.98      5.50 o 
   2   0  18      303.40      292.56      7.61 o 
   3   0  18      225.22      220.85      6.79 o 
   4   0  18      186.12      201.40      8.32 o 
  -9   1  18       75.66       87.05      7.47 o 
  -8   1  18       66.61       72.05      3.10 o 
  -7   1  18      149.38      146.01      4.19 o 
  -6   1  18        5.99        5.06      1.19 o 
  -5   1  18      121.36      122.90      3.14 o 
  -4   1  18      311.25      302.22      6.12 o 
  -3   1  18       24.75       24.55      4.05 o 
  -2   1  18       33.42       38.58      3.54 o 
  -1   1  18       90.43       89.28      5.33 o 
   0   1  18        0.02        0.38      1.64 o 
   1   1  18      180.90      162.39      4.41 o 
   2   1  18       15.09       18.31      3.74 o 
   3   1  18       18.24       19.89      1.93 o 
   4   1  18        2.50        3.99      1.47 o 
  -9   2  18       28.69       26.52      2.51 o 
  -8   2  18      118.65      121.33      4.02 o 
  -7   2  18        0.40        0.34      1.38 o 
  -6   2  18        6.23        5.62      1.20 o 
  -5   2  18       59.56       58.29      2.44 o 
  -4   2  18        8.93        6.89      1.57 o 
  -3   2  18        9.06        6.46      1.80 o 
  -2   2  18       10.04        9.46      2.18 o 
  -1   2  18       15.27       20.41      2.38 o 
   0   2  18       74.01       77.71      4.03 o 
   1   2  18       80.71       76.78      4.26 o 
   2   2  18        0.02        1.27      2.13 o 
   3   2  18        0.00        2.51      1.98 o 
   4   2  18      191.33      190.26      6.63 o 
  -9   3  18      141.44      145.56      5.04 o 
  -8   3  18       61.24       64.33      3.87 o 
  -7   3  18      159.62      162.85      4.34 o 
  -6   3  18      108.30      108.44      3.10 o 
  -5   3  18        5.79        4.39      1.12 o 
  -4   3  18      114.97      106.56      5.23 o 
  -3   3  18        7.66        6.46      1.83 o 
  -2   3  18       13.12       17.72      2.57 o 
  -1   3  18      253.79      252.10      7.86 o 
   0   3  18      445.93      458.65      9.11 o 
   1   3  18       32.15       33.53      4.21 o 
   2   3  18       41.85       49.67      3.83 o 
   3   3  18       24.10       27.87      3.80 o 
   4   3  18        2.18        1.16      2.04 o 
  -9   4  18      240.31      229.21      6.24 o 
  -8   4  18        0.17        2.48      1.64 o 
  -7   4  18      177.07      188.19      4.65 o 
  -6   4  18        7.98        6.23      1.73 o 
  -5   4  18       28.29       26.99      2.42 o 
  -4   4  18        0.18        1.04      1.31 o 
  -3   4  18       23.03       21.61      2.55 o 
  -2   4  18        5.33        5.27      1.84 o 
  -1   4  18      188.89      192.70     10.13 o 
   0   4  18        7.39       15.34      2.19 o 
   1   4  18      175.28      168.67      5.55 o 
   2   4  18        7.74        7.71      2.75 o 
   3   4  18        2.00        0.97      2.21 o 
   4   4  18        1.20        2.56      2.41 o 
  -8   5  18       22.79       23.24      2.75 o 
  -7   5  18       95.86       85.95      3.36 o 
  -6   5  18       16.80       14.49      2.05 o 
  -5   5  18       99.12       82.36      4.17 o 
  -4   5  18      140.47      123.74      3.76 o 
  -3   5  18       77.81       70.82      3.25 o 
  -2   5  18      658.21      647.36     10.52 o 
  -1   5  18       69.70       76.58      4.71 o 
   0   5  18       12.07        8.32      1.95 o 
   1   5  18      147.76      153.24      5.33 o 
   2   5  18      336.35      359.58      9.88 o 
   3   5  18      309.99      332.86      9.87 o 
   4   5  18       48.07       43.67      4.75 o 
  -8   6  18        3.37       -0.24      4.39 o 
  -7   6  18        2.86        2.40      1.41 o 
  -6   6  18       14.27       10.24      3.27 o 
  -5   6  18        1.98        0.36      1.71 o 
  -4   6  18       44.46       47.23      5.52 o 
  -3   6  18       83.64       80.33      4.13 o 
  -2   6  18        3.17        2.17      1.26 o 
  -1   6  18       11.91        8.54      1.72 o 
   0   6  18       41.54       63.42      5.89 o 
   1   6  18        2.47        4.43      1.83 o 
   2   6  18       10.72       10.77      2.69 o 
   3   6  18      115.54      111.88      5.98 o 
  -8   7  18       24.81       25.32      3.33 o 
  -7   7  18        4.49        2.16      3.02 o 
  -6   7  18       12.83       15.04      2.07 o 
  -5   7  18      456.81      487.13     10.32 o 
  -4   7  18       88.10       91.71      4.32 o 
  -3   7  18       58.92       65.77      3.86 o 
  -2   7  18       27.41       28.54      3.37 o 
  -1   7  18        0.32        0.30      1.52 o 
   0   7  18        0.79       -1.40      1.96 o 
   1   7  18        8.07        8.68      2.55 o 
   2   7  18       94.41       93.13      8.43 o 
   3   7  18      457.69      433.18     13.68 o 
  -7   8  18       21.18       18.88      2.58 o 
  -6   8  18       89.11       89.10      3.51 o 
  -5   8  18      143.97      153.54      5.68 o 
  -4   8  18       26.66       27.99      2.24 o 
  -3   8  18      138.04      138.57      4.28 o 
  -2   8  18       46.06       44.52      4.02 o 
  -1   8  18       29.86       34.40      3.66 o 
   0   8  18        7.87       10.78      2.25 o 
   1   8  18       98.26      105.84      5.26 o 
   2   8  18        0.96        0.68      2.13 o 
  -7   9  18       28.87       26.90      3.02 o 
  -6   9  18      382.51      396.91      9.54 o 
  -5   9  18       70.59       72.35      5.34 o 
  -4   9  18       18.68       17.54      2.77 o 
  -3   9  18       30.25       23.42      2.30 o 
  -2   9  18       29.65       29.96      2.46 o 
  -1   9  18       42.52       37.18      5.00 o 
   0   9  18        5.34        0.89      2.60 o 
   1   9  18       14.09       12.39      2.44 o 
   2   9  18       16.58       17.10      2.37 o 
  -6  10  18        6.32        9.14      2.47 o 
  -5  10  18       20.48       24.95      3.31 o 
  -4  10  18        6.83       11.23      4.89 o 
  -3  10  18       24.25       19.86      2.95 o 
  -2  10  18       37.56       37.81      3.87 o 
  -1  10  18        4.19        6.20      2.14 o 
   0  10  18        4.65        6.65      2.26 o 
   1  10  18        5.66        7.58      2.04 o 
  -5  11  18      111.71      111.59      5.72 o 
  -4  11  18       60.95       69.03      4.71 o 
  -3  11  18        5.60        5.74      2.24 o 
  -2  11  18       29.88       22.77      3.20 o 
  -1  11  18        0.06       -0.36      1.66 o 
   0  11  18        3.76       -0.57      4.69 o 
  -4  12  18        0.33        1.63      1.90 o 
  -3  12  18        2.15        1.45      1.89 o 
  -2  12  18       61.33       60.18      4.12 o 
  -1  12  18        0.12       -0.61      3.13 o 
  -8   1  19       20.11       22.14      2.06 o 
  -7   1  19       27.53       27.90      2.94 o 
  -6   1  19       25.49       24.87      1.89 o 
  -5   1  19       28.18       30.86      1.96 o 
  -4   1  19        3.64        3.88      1.36 o 
  -3   1  19       74.02       81.75      6.46 o 
  -2   1  19       45.01       47.29      4.52 o 
  -1   1  19       11.80       16.45      2.19 o 
   0   1  19       36.23       37.97      3.20 o 
   1   1  19      213.00      225.69      5.38 o 
   2   1  19       53.46       57.21      3.37 o 
   3   1  19       29.71       27.77      2.66 o 
  -8   2  19        0.07       -0.14      1.37 o 
  -7   2  19        0.10       -0.04      1.24 o 
  -6   2  19       87.80       92.27      2.98 o 
  -5   2  19       40.19       41.78      2.21 o 
  -4   2  19       68.16       74.12      3.88 o 
  -3   2  19      155.88      156.66      5.48 o 
  -2   2  19        9.11        8.64      2.38 o 
  -1   2  19        4.58        5.22      2.12 o 
   0   2  19        1.60        2.84      1.68 o 
   1   2  19      506.00      507.55     10.18 o 
   2   2  19       53.44       63.60      4.37 o 
   3   2  19       88.39       82.95      5.14 o 
  -8   3  19       93.00       99.18      4.23 o 
  -7   3  19      116.26      120.67      3.91 o 
  -6   3  19       12.53       14.09      1.65 o 
  -5   3  19        0.44        1.41      1.04 o 
  -4   3  19       59.97       63.84      3.53 o 
  -3   3  19      209.72      221.37      6.54 o 
  -2   3  19        2.83       -0.37      1.99 o 
  -1   3  19      113.45      135.03      9.48 o 
   0   3  19       31.40       30.51      2.95 o 
   1   3  19      315.31      316.52      7.83 o 
   2   3  19        6.15        3.95      2.07 o 
   3   3  19      135.18      147.35      5.83 o 
  -8   4  19        3.23        2.43      1.75 o 
  -7   4  19       66.24       72.42      3.24 o 
  -6   4  19      183.78      203.97      4.84 o 
  -5   4  19       12.26       10.51      1.85 o 
  -4   4  19       11.73       10.41      2.51 o 
  -3   4  19        4.17        4.89      1.84 o 
  -2   4  19       66.77       68.56      4.62 o 
  -1   4  19        0.41       -1.50      1.67 o 
   0   4  19        5.29        7.90      3.70 o 
   1   4  19      285.32      281.45      7.36 o 
   2   4  19        8.32        2.14      2.94 o 
   3   4  19       47.64       41.23      7.28 o 
  -8   5  19        3.89        3.31      1.71 o 
  -7   5  19       93.21       95.31      3.52 o 
  -6   5  19       15.94       18.12      2.27 o 
  -5   5  19       15.92       13.50      2.44 o 
  -4   5  19      219.69      206.82      5.43 o 
  -3   5  19      178.71      173.12      5.96 o 
  -2   5  19       44.13       45.45      3.31 o 
  -1   5  19       10.10        2.78      2.97 o 
   0   5  19        6.26        3.39      2.04 o 
   1   5  19       76.04       84.14      5.32 o 
   2   5  19       20.34       15.87      3.15 o 
   3   5  19        7.96       10.89      2.87 o 
  -8   6  19       74.89       78.26      3.85 o 
  -7   6  19        0.18        1.46      1.55 o 
  -6   6  19       25.52       25.43      2.52 o 
  -5   6  19        3.48        2.42      1.88 o 
  -4   6  19       40.14       39.84      3.45 o 
  -3   6  19      503.39      486.39     14.11 o 
  -2   6  19       30.86       30.93      3.95 o 
  -1   6  19      219.30      214.05      5.81 o 
   0   6  19      102.62      103.66      6.94 o 
   1   6  19      222.42      228.08      9.99 o 
   2   6  19      135.71      150.06      6.68 o 
  -7   7  19       39.21       45.08      5.68 o 
  -6   7  19        0.60       -0.67      1.92 o 
  -5   7  19       16.52       14.64      2.57 o 
  -4   7  19       56.00       55.04      4.04 o 
  -3   7  19       33.00       32.52      3.55 o 
  -2   7  19       24.89       26.77      3.43 o 
  -1   7  19       12.13       12.91      2.33 o 
   0   7  19       61.07       66.76      5.13 o 
   1   7  19        5.77        5.87      2.48 o 
   2   7  19       81.73       70.12      5.98 o 
  -7   8  19      113.46      137.58     21.87 o 
  -6   8  19        0.06       -5.00      2.50 o 
  -5   8  19       24.66       23.78      3.98 o 
  -4   8  19        2.72        4.73      2.27 o 
  -3   8  19        0.25       -0.04      1.83 o 
  -2   8  19        5.73        1.97      3.57 o 
  -1   8  19      139.54      126.01      6.03 o 
   0   8  19        0.34        1.56      1.76 o 
   1   8  19        7.86        8.08      2.23 o 
   2   8  19       20.47       18.38      4.42 o 
  -6   9  19      107.06      110.84      4.77 o 
  -5   9  19       12.03       10.67      2.54 o 
  -4   9  19       14.48       22.18      6.61 o 
  -3   9  19       25.62       28.27      3.45 o 
  -2   9  19       49.47       43.21      4.03 o 
  -1   9  19      603.88      582.99     13.71 o 
   0   9  19       29.28       27.76      3.63 o 
   1   9  19       80.16       88.27      4.94 o 
  -5  10  19       69.51       74.52      7.49 o 
  -4  10  19        0.12        2.32      3.18 o 
  -3  10  19       42.87       44.94      3.98 o 
  -2  10  19       30.97       40.56      8.05 o 
  -1  10  19        6.81        5.03      3.75 o 
   0  10  19      110.59      112.06     11.62 o 
  -4  11  19        0.64       -2.17      1.69 o 
  -3  11  19        2.23        4.80      2.21 o 
  -2  11  19       12.65       11.35      3.47 o 
  -1  11  19      155.63      146.35      9.01 o 
  -8   0  20       63.66       64.18      5.30 o 
  -7   0  20        9.22       11.09      2.27 o 
  -6   0  20      293.21      316.78      7.89 o 
  -5   0  20      267.31      260.81     12.56 o 
  -4   0  20       25.91       26.61      5.92 o 
  -3   0  20       24.07       18.57      5.57 o 
  -2   0  20      506.90      534.95     22.33 o 
  -1   0  20       37.18       41.58      4.78 o 
   0   0  20      114.43      101.75      6.38 o 
   1   0  20      210.42      199.89      9.06 o 
   2   0  20        1.98        7.15      3.25 o 
   3   0  20      535.71      547.35     11.94 o 
  -8   1  20        4.91        3.88      2.99 o 
  -7   1  20       47.83       46.12      2.70 o 
  -6   1  20        1.88        1.42      1.17 o 
  -5   1  20      712.81      720.93     10.27 o 
  -4   1  20       41.89       36.89      2.75 o 
  -3   1  20       15.15       16.77      3.80 o 
  -2   1  20       45.20       48.90      5.48 o 
  -1   1  20        0.66        0.00      1.78 o 
   0   1  20      144.32      136.23      5.20 o 
   1   1  20      127.19      117.41      5.10 o 
   2   1  20       44.29       52.06      4.43 o 
   3   1  20       21.04       19.05      2.38 o 
  -8   2  20       13.39       13.05      2.32 o 
  -7   2  20      298.11      307.47      6.72 o 
  -6   2  20        1.14        2.67      1.05 o 
  -5   2  20        0.27        1.86      1.07 o 
  -4   2  20       40.05       43.17      3.02 o 
  -3   2  20        4.56       28.44      6.01 o 
  -2   2  20        8.40       10.34      2.36 o 
  -1   2  20       45.83       57.97      9.99 o 
   0   2  20        0.07        2.15      2.36 o 
   1   2  20      132.28      136.65      5.40 o 
   2   2  20        0.18        0.59      1.76 o 
  -8   3  20        9.18        8.79      2.41 o 
  -7   3  20       45.59       50.24      4.22 o 
  -6   3  20        3.04        3.49      1.32 o 
  -5   3  20       18.48       16.97      2.59 o 
  -4   3  20       42.26       39.95      3.14 o 
  -3   3  20      244.13      256.29      7.35 o 
  -2   3  20      105.47      113.26      5.40 o 
  -1   3  20        0.47       -0.74      1.74 o 
   0   3  20        1.29        4.16      5.33 o 
   1   3  20       15.34       13.75      2.47 o 
   2   3  20      314.87      311.99      8.30 o 
  -8   4  20       31.26       31.32      2.97 o 
  -7   4  20       92.49       99.26      4.20 o 
  -6   4  20      142.31      142.78      4.10 o 
  -5   4  20       25.86       22.09      2.38 o 
  -4   4  20        3.56        4.06      1.60 o 
  -3   4  20        4.10        3.73      1.66 o 
  -2   4  20      132.59      126.95      4.51 o 
  -1   4  20       32.91       32.23      3.63 o 
   0   4  20       13.75       12.12      3.00 o 
   1   4  20       68.92       72.06      4.58 o 
   2   4  20       11.44       13.27      3.08 o 
  -7   5  20       29.42       33.55      2.93 o 
  -6   5  20      216.84      218.20      5.86 o 
  -5   5  20       16.36       12.57      2.54 o 
  -4   5  20      179.70      172.63      6.09 o 
  -3   5  20        0.01        0.36      1.40 o 
  -2   5  20       47.54       46.56      3.27 o 
  -1   5  20      162.59      150.92     10.26 o 
   0   5  20       32.24       28.45      4.02 o 
   1   5  20       14.23       13.25      2.71 o 
   2   5  20        2.54        1.03      2.81 o 
  -7   6  20       45.72       39.55      5.31 o 
  -6   6  20        0.33       -1.33      1.91 o 
  -5   6  20       38.63       35.45      3.51 o 
  -4   6  20        1.14        3.26      1.94 o 
  -3   6  20      190.19      161.90      5.85 o 
  -2   6  20        0.46       -0.15      1.66 o 
  -1   6  20       72.58       70.78      4.29 o 
   0   6  20       57.38       49.64     15.06 o 
   1   6  20       70.81       71.99      8.52 o 
  -6   7  20       46.00       43.57      3.81 o 
  -5   7  20        7.67        7.92      3.07 o 
  -4   7  20      164.60      165.96      5.96 o 
  -3   7  20      350.79      350.08      8.75 o 
  -2   7  20       11.18        7.55      3.90 o 
  -1   7  20        3.10        2.95      1.87 o 
   0   7  20        5.69        5.56      2.10 o 
   1   7  20        1.69        0.75      2.59 o 
  -6   8  20      211.89      210.18     23.62 o 
  -5   8  20       11.21        6.97      2.14 o 
  -4   8  20      122.40      133.20      6.17 o 
  -3   8  20        9.93        8.90      2.58 o 
  -2   8  20        0.14        2.04      2.04 o 
  -1   8  20       57.47       58.18      4.59 o 
   0   8  20        1.04        0.65      1.70 o 
  -5   9  20       67.10       88.40     11.16 o 
  -4   9  20       39.28       51.18      8.68 o 
  -3   9  20       30.52       26.01      3.41 o 
  -2   9  20        7.00       13.03      4.97 o 
  -1   9  20       90.38       92.52      5.42 o 
   0   9  20      126.21      123.29      6.22 o 
  -3  10  20        6.00        6.77      5.19 o 
  -2  10  20       10.45       12.62      5.49 o 
  -7   1  21        0.01        3.19      1.58 o 
  -6   1  21        4.65        3.46      2.28 o 
  -5   1  21      117.39      119.53      4.55 o 
  -4   1  21      116.98      118.42      4.23 o 
  -3   1  21       26.64       28.26      4.59 o 
  -2   1  21       69.52       76.95      7.02 o 
  -1   1  21        0.55        0.15      2.09 o 
   0   1  21        1.94        3.82      3.82 o 
   1   1  21        6.10        9.72      2.41 o 
   2   1  21        9.31        7.00      2.47 o 
  -7   2  21       89.66       90.24      3.63 o 
  -6   2  21      180.89      178.30      6.34 o 
  -5   2  21        0.04        0.52      1.45 o 
  -4   2  21       14.98       15.30      2.09 o 
  -3   2  21        0.46        3.14      1.83 o 
  -2   2  21      127.05      127.57      9.16 o 
  -1   2  21       78.23       78.13      5.59 o 
   0   2  21      156.17      148.23      5.57 o 
   1   2  21      211.21      213.36      6.84 o 
   2   2  21       64.84       67.58      4.77 o 
  -7   3  21        2.19        0.96      1.82 o 
  -6   3  21        1.91        2.89      1.43 o 
  -5   3  21        1.32        1.37      1.08 o 
  -4   3  21       19.20       16.12      3.43 o 
  -3   3  21        5.06        5.25      4.74 o 
  -2   3  21       48.71       59.51      4.81 o 
  -1   3  21        0.95        0.37      3.33 o 
   0   3  21      111.40      108.11      6.08 o 
   1   3  21       56.45       51.43      4.11 o 
  -7   4  21       30.64       27.53      2.80 o 
  -6   4  21      295.24      287.84      7.49 o 
  -5   4  21       34.21       31.46      2.83 o 
  -4   4  21        0.01        2.06      1.49 o 
  -3   4  21        0.09        0.73      1.28 o 
  -2   4  21        2.86        4.48      1.69 o 
  -1   4  21       15.72       18.32      3.18 o 
   0   4  21       24.54       24.52      3.58 o 
   1   4  21       13.70       17.36      2.81 o 
  -6   5  21       62.49       68.67      4.82 o 
  -5   5  21        0.03        1.10      2.49 o 
  -4   5  21      500.63      479.23     12.24 o 
  -3   5  21       10.51       11.93      1.99 o 
  -2   5  21        4.21        2.46      1.60 o 
  -1   5  21        2.14        4.18      1.77 o 
   0   5  21      291.40      282.56     11.25 o 
   1   5  21       10.55       15.63      3.12 o 
  -6   6  21      149.37      153.03      6.16 o 
  -5   6  21       10.89        7.28      2.34 o 
  -4   6  21       10.01       11.84      2.50 o 
  -3   6  21        2.61        4.51      2.02 o 
  -2   6  21       78.26       70.01      7.97 o 
  -1   6  21       29.36       19.80      2.82 o 
   0   6  21       11.50        4.13      2.91 o 
  -5   7  21       38.57       31.67      3.41 o 
  -4   7  21        3.52        5.61      4.10 o 
  -3   7  21       50.40       48.53      4.63 o 
  -2   7  21       41.27       37.20      4.14 o 
  -1   7  21       67.15       61.74      4.40 o 
   0   7  21       28.38       23.91      3.13 o 
  -4   8  21      109.83      110.58      5.86 o 
  -3   8  21       35.89       31.16      6.53 o 
  -2   8  21        0.67        2.04      2.15 o 
  -1   8  21       89.28       99.61      6.60 o 
  -6   0  22       18.14       17.65      3.98 o 
  -5   0  22       49.81       63.97      4.24 o 
  -4   0  22        8.30       12.08      2.82 o 
  -3   0  22      677.95      648.12     26.07 o 
  -2   0  22      151.21      160.64     12.49 o 
  -1   0  22        8.88       14.20      5.20 o 
   0   0  22       22.29       36.93      5.15 o 
  -6   1  22      180.66      188.07      6.14 o 
  -5   1  22        6.31        4.06      1.51 o 
  -4   1  22        2.48        2.53      1.56 o 
  -3   1  22        7.40       12.12      2.43 o 
  -2   1  22       50.47       59.66     11.44 o 
  -1   1  22      311.75      330.98      9.77 o 
   0   1  22      353.29      385.48      9.21 o 
  -6   2  22       37.87       33.72      2.57 o 
  -5   2  22       19.41       18.98      2.08 o 
  -4   2  22        0.02       -0.04      1.20 o 
  -3   2  22      403.76      410.99     10.55 o 
  -2   2  22       12.21       19.40      4.70 o 
  -1   2  22       44.85       45.36      4.54 o 
   0   2  22       96.11       93.56      4.88 o 
  -6   3  22        0.48       -1.46      1.52 o 
  -5   3  22        1.40        1.51      1.37 o 
  -4   3  22        0.31        0.37      1.72 o 
  -3   3  22        5.67        4.81      2.15 o 
  -2   3  22       28.39       31.70      3.66 o 
  -1   3  22        0.12       -1.63      2.41 o 
   0   3  22      194.42      195.95      8.63 o 
  -6   4  22        0.00       -0.19      1.52 o 
  -5   4  22      243.29      226.66      7.48 o 
  -4   4  22        1.89        0.73      1.56 o 
  -3   4  22        8.83       14.79      5.88 o 
  -2   4  22       78.90       80.87      4.20 o 
  -1   4  22       58.57       61.93      5.12 o 
   0   4  22       87.20       87.65      8.46 o 
  -5   5  22      175.60      183.36      8.43 o 
  -4   5  22      210.53      211.02      7.13 o 
  -3   5  22       37.97       31.51      3.47 o 
  -2   5  22       38.23       29.03      3.80 o 
  -1   5  22        4.32        5.80      2.64 o 
  -4   6  22      157.97      141.20      8.16 o 
  -3   6  22        0.89        2.07      2.08 o 
  -2   6  22      142.61      140.48      6.75 o 
  -1   6  22       57.94       60.20      7.04 o 
  -5   1  23       10.48       11.72      2.10 o 
  -4   1  23       14.56       18.47      2.34 o 
  -3   1  23        3.99        7.62      2.37 o 
  -2   1  23       16.04       18.64      4.45 o 
  -1   1  23       10.45       20.44      5.88 o 
  -5   2  23       32.45       32.25      2.86 o 
  -4   2  23      102.27       95.34      4.91 o 
  -3   2  23        6.85        7.37      3.14 o 
  -2   2  23       43.45       56.52      6.52 o 
  -1   2  23       28.26       26.13      3.99 o 
  -4   3  23        0.14       -0.85      1.65 o 
  -3   3  23       31.93       26.14      3.35 o 
  -2   3  23        0.10        2.45      2.01 o 
  -4   4  23        1.32        3.40      1.83 o 
  -3   4  23       82.10       82.37      4.02 o 
                                                 
